# Supplementary material for: 2-[(E)-2-(4-Chloro­phen­yl)ethen­yl]-1-methyl­pyridinium 4-chloro­benzene­sulfonate
Source: Acta Crystallogr Sect E Struct Rep Online. 2009 Jun 13;65(Pt 7):o1554–5. doi: 10.1107/S1600536809021667 (PMC2969486; doi:10.1107/S1600536809021667)
Supplement: Supplementary file 2 [file e-65-o1554-Isup2.hkl]

# 
# h,k,l, Fc-squared, Fo-squared, sigma(Fo-squared) and status flag 
# 
data_I
_shelx_title ' k1cln_0m in P2(1)/c  (100K)' 
_shelx_refln_list_code          4 
_shelx_F_calc_maximum      310.02 
_exptl_crystal_F_000       872.00 
_reflns_d_resolution_high  0.7697 
 
loop_ 
 _symmetry_equiv_pos_as_xyz 
 'x, y, z' 
 '-x, y+1/2, -z+1/2' 
 '-x, -y, -z' 
 'x, -y-1/2, z-1/2' 
 
_cell_length_a     7.9018 
_cell_length_b    18.5102 
_cell_length_c    12.6818 
_cell_angle_alpha  90.000 
_cell_angle_beta   93.942 
_cell_angle_gamma  90.000 
 
_shelx_F_squared_multiplier     1.000 
 
loop_ 
 _refln_index_h 
 _refln_index_k 
 _refln_index_l 
 _refln_F_squared_calc 
 _refln_F_squared_meas 
 _refln_F_squared_sigma 
 _refln_observed_status 
   1   0   0     2003.45     1942.29     85.53 o 
   2   0   0      457.32      518.27     26.68 o 
   3   0   0     1159.92      952.78     44.32 o 
   4   0   0      595.80      545.69     35.31 o 
   5   0   0     3512.22     3224.71    128.98 o 
   6   0   0      959.80     1042.68     71.33 o 
   7   0   0     3058.41     3194.25    184.16 o 
   8   0   0      616.05      500.17     72.37 o 
   9   0   0        5.86       52.18     47.04 o 
  10   0   0        1.26      101.37    102.21 o 
   1   1   0     1794.00     1756.23     67.63 o 
   2   1   0     4138.22     3599.66    102.44 o 
   3   1   0     2049.50     1733.42     53.23 o 
   4   1   0      386.35      341.34     20.24 o 
   5   1   0     3612.61     3493.83    107.85 o 
   6   1   0     1963.64     1990.86     72.51 o 
   7   1   0      793.66      776.25     45.10 o 
   8   1   0      761.02      884.67     57.89 o 
   9   1   0        0.45       49.39     38.94 o 
  10   1   0       11.90       83.61     58.99 o 
   0   2   0      141.48      246.42     52.57 o 
   1   2   0        8.44       21.97      7.58 o 
   2   2   0     4608.07     4381.30    133.66 o 
   3   2   0     1849.02     1966.56     60.02 o 
   4   2   0      502.38      426.72     30.60 o 
   5   2   0       37.94       60.97     14.64 o 
   6   2   0      498.51      514.69     32.34 o 
   7   2   0        3.22       47.02     21.51 o 
   8   2   0       94.28       85.26     30.57 o 
   9   2   0       10.79       17.46     37.39 o 
  10   2   0       84.26      115.26     49.92 o 
   1   3   0     4928.07     4713.10    175.85 o 
   2   3   0     7672.52     6794.88    204.16 o 
   3   3   0      161.04      161.35     13.64 o 
   4   3   0       14.26       13.24     11.70 o 
   5   3   0     1111.28     1133.42     42.89 o 
   6   3   0     2873.75     2735.52     93.47 o 
   7   3   0     1997.55     1981.97     75.54 o 
   8   3   0      101.75       48.66     34.97 o 
   9   3   0      193.84      220.74     45.41 o 
  10   3   0       12.36       49.99     51.59 o 
   0   4   0    32962.16    40563.17   2398.72 o 
   1   4   0       41.69       64.46     14.86 o 
   2   4   0      164.42      126.37     13.54 o 
   3   4   0     1337.79     1186.32     44.89 o 
   4   4   0      785.62      840.33     35.88 o 
   5   4   0        0.08       14.88     14.27 o 
   6   4   0      622.26      631.39     51.38 o 
   7   4   0      713.76      732.33     40.79 o 
   8   4   0      125.14       73.78     35.17 o 
   9   4   0       87.28      143.15     43.38 o 
  10   4   0        3.03       38.95     57.73 o 
   1   5   0     4895.07     4905.18    183.31 o 
   2   5   0     1695.51     1709.30     67.90 o 
   3   5   0     2675.35     2255.30     76.71 o 
   4   5   0      125.93      146.93     21.40 o 
   5   5   0      162.32      127.69     19.03 o 
   6   5   0        8.15        9.51     20.56 o 
   7   5   0      338.60      399.99     38.61 o 
   8   5   0       88.58      107.87     36.50 o 
   9   5   0        0.14      100.90     40.60 o 
  10   5   0      271.48      345.19    122.74 o 
   0   6   0      410.55      665.91     66.39 o 
   1   6   0      136.94      182.73     19.18 o 
   2   6   0     1837.20     1654.29     67.35 o 
   3   6   0       33.46       33.78     12.89 o 
   4   6   0     1506.57     1386.23     54.33 o 
   5   6   0      649.12      712.32     56.30 o 
   6   6   0      175.42      187.47     30.97 o 
   7   6   0      138.76      224.73     33.11 o 
   8   6   0       25.70       23.88     36.97 o 
   9   6   0      192.27      311.06     57.71 o 
   1   7   0       36.82       59.06     15.37 o 
   2   7   0     1950.19     1736.88     70.39 o 
   3   7   0     6524.23     6145.08    208.94 o 
   4   7   0      150.17      170.98     20.03 o 
   5   7   0       91.12      111.13     33.09 o 
   6   7   0        0.27       20.87     24.95 o 
   7   7   0       39.58       62.98     42.02 o 
   8   7   0       67.73      167.27     45.11 o 
   9   7   0      319.31      419.79     71.88 o 
   0   8   0    21066.88    26989.35   1398.39 o 
   1   8   0      141.63      103.92     25.59 o 
   2   8   0      269.52      318.92     25.61 o 
   3   8   0       51.77       35.00     16.91 o 
   4   8   0      329.49      333.72     29.75 o 
   5   8   0     1742.16     1879.95     87.92 o 
   6   8   0     1016.16     1146.06     65.99 o 
   7   8   0      113.66      145.43     49.76 o 
   8   8   0      171.23      230.84     46.96 o 
   9   8   0        5.81      106.43     57.89 o 
   1   9   0      868.49      790.15     43.97 o 
   2   9   0        0.06        5.59     15.97 o 
   3   9   0      517.71      671.23     43.02 o 
   4   9   0      131.32      215.63     34.51 o 
   5   9   0      244.97      208.67     37.74 o 
   6   9   0      447.27      416.06     45.08 o 
   7   9   0      392.73      369.21     57.76 o 
   8   9   0        3.13       42.62     40.95 o 
   9   9   0      211.30      278.53     87.93 o 
   0  10   0     2419.30     3323.35    192.04 o 
   1  10   0        0.71       27.20     18.53 o 
   2  10   0     1050.35      951.67     47.86 o 
   3  10   0        6.68        4.63     21.97 o 
   4  10   0      329.07      346.75     36.74 o 
   5  10   0       65.92       51.62     28.31 o 
   6  10   0        0.08       70.49     33.81 o 
   7  10   0       33.44      106.63     46.33 o 
   8  10   0       51.97      121.72     58.16 o 
   9  10   0      339.32      423.23    134.25 o 
   1  11   0      179.86      189.11     27.45 o 
   2  11   0      348.07      375.18     55.14 o 
   3  11   0        0.11       58.26     30.65 o 
   4  11   0      730.21      653.62     50.84 o 
   5  11   0        8.71        3.92     33.66 o 
   6  11   0      629.96      532.14     62.90 o 
   7  11   0      351.62      279.96     56.62 o 
   8  11   0        6.34       18.01     65.15 o 
   9  11   0        0.72       60.69     78.29 o 
   0  12   0     6593.27     8202.13    516.84 o 
   1  12   0     1993.76     2047.03    106.85 o 
   2  12   0       37.28       26.65     30.34 o 
   3  12   0      296.31      210.48     40.54 o 
   4  12   0        0.50        7.46     25.31 o 
   5  12   0       86.32       87.08     31.69 o 
   6  12   0        2.46       53.08     39.90 o 
   7  12   0       62.30       65.84     46.14 o 
   8  12   0       10.04       24.40     84.68 o 
   1  13   0      369.22      382.00     43.42 o 
   2  13   0      189.56      176.91     45.11 o 
   3  13   0        0.25       19.79     33.60 o 
   4  13   0        2.01       -0.69     33.76 o 
   5  13   0       51.67       33.06     35.55 o 
   6  13   0        5.31       29.74     48.39 o 
   7  13   0       19.53       61.48     53.51 o 
   8  13   0        4.30       65.07     74.17 o 
   0  14   0        0.46       36.29     44.76 o 
   1  14   0      222.06      197.17     43.99 o 
   2  14   0     1799.59     1673.76    133.12 o 
   3  14   0     1100.63      928.68     72.71 o 
   4  14   0        2.15       40.96     55.46 o 
   5  14   0       23.61       10.08     39.09 o 
   6  14   0      328.54      250.27     54.41 o 
   7  14   0       68.69      109.59    113.12 o 
   8  14   0       80.44      122.98     96.13 o 
   1  15   0      430.19      341.71     46.48 o 
   2  15   0      115.76      118.69     38.92 o 
   3  15   0     1164.46     1014.72    103.54 o 
   4  15   0       82.17        9.42     50.28 o 
   5  15   0      285.40      266.26     57.20 o 
   6  15   0      344.23      316.41     62.60 o 
   7  15   0      100.18       63.20    114.02 o 
   8  15   0      243.45       34.00    267.62 o 
   0  16   0      368.88      396.55     71.91 o 
   1  16   0        9.48        5.22     31.88 o 
   2  16   0      192.25      238.39     57.58 o 
   3  16   0      267.95      262.23     58.79 o 
   4  16   0        8.44      -40.95     46.99 o 
   5  16   0      800.92      966.03     85.34 o 
   6  16   0      746.27      621.37     97.10 o 
   7  16   0       63.74      125.75     91.13 o 
   1  17   0      129.04      147.49     64.55 o 
   2  17   0      116.48      133.16     55.06 o 
   3  17   0       36.45      -29.75     59.87 o 
   4  17   0        4.01       56.43     55.42 o 
   5  17   0       22.46       70.43     44.89 o 
   6  17   0      182.64      136.39     87.12 o 
   7  17   0      132.65      144.80     95.61 o 
   0  18   0       18.56      163.72     77.90 o 
   1  18   0      355.74      360.10    111.25 o 
   2  18   0      316.29      326.55     72.51 o 
   3  18   0       18.99      -39.45     51.89 o 
   4  18   0      216.21      313.82     72.90 o 
   5  18   0      106.71       92.59     67.09 o 
   6  18   0      155.53      178.08    204.30 o 
   1  19   0      621.62      760.05    101.59 o 
   2  19   0        8.71       68.32     55.09 o 
   3  19   0        0.36      101.43     61.67 o 
   4  19   0       32.77       51.66     61.51 o 
   5  19   0       22.62       28.49     58.05 o 
   6  19   0        7.51      -82.86     79.76 o 
   0  20   0      250.40       88.46    105.30 o 
   1  20   0      266.26      275.56    116.05 o 
   2  20   0      206.53      273.31     69.43 o 
   3  20   0      334.02      307.89     74.47 o 
   4  20   0       60.08       53.89     70.68 o 
   5  20   0      288.94       -4.55     85.26 o 
   1  21   0        0.00      104.01     82.91 o 
   2  21   0       52.72       64.90     60.78 o 
   3  21   0        1.38       97.53     69.38 o 
   4  21   0      121.47      116.31     97.17 o 
   0  22   0      224.16       97.94    114.11 o 
   1  22   0      270.39      368.65     92.80 o 
   2  22   0      158.68      104.36     79.02 o 
   3  22   0     1006.42      960.13    130.53 o 
   4  22   0        0.34      135.51    102.68 o 
   1  23   0      311.49      191.09     91.28 o 
   2  23   0      146.54      366.59    124.31 o 
   0  24   0      906.92      937.15    231.18 o 
 -10   1   1        2.40       44.64     54.82 o 
  -9   1   1       10.68       34.89     37.40 o 
  -8   1   1      304.35      295.68     36.32 o 
  -7   1   1     1110.89     1052.34     54.51 o 
  -6   1   1       25.02       16.38     18.82 o 
  -5   1   1       86.67       75.13     14.66 o 
  -4   1   1     1213.84     1308.73     44.18 o 
  -3   1   1     1028.90     1073.20     34.83 o 
  -2   1   1        0.29      160.55     12.38 o 
  -1   1   1       54.13      -10.05      8.12 o 
   0   1   1      892.67      608.12     67.30 o 
   1   1   1     1002.24      764.23     31.63 o 
   2   1   1      804.91      747.71     25.49 o 
   3   1   1      299.75      280.20     17.91 o 
   4   1   1        1.00        2.44      9.68 o 
   5   1   1     1206.02     1245.74     52.07 o 
   6   1   1     2470.86     2556.67    105.07 o 
   7   1   1      436.95      359.31     30.68 o 
   8   1   1       10.67        9.26     26.83 o 
   9   1   1        3.88       24.48     33.03 o 
  10   1   1       18.47      -24.73     54.34 o 
 -10   2   1       27.74       64.25     66.53 o 
  -9   2   1        0.03       54.79     39.16 o 
  -8   2   1      117.71      189.60     34.11 o 
  -7   2   1       25.43       44.94     22.42 o 
  -6   2   1      215.06      259.17     33.21 o 
  -5   2   1      175.58      137.84     17.01 o 
  -4   2   1      829.42      769.15     31.02 o 
  -3   2   1     1506.75     1420.43     45.51 o 
  -2   2   1    11417.75     9372.67    259.80 o 
  -1   2   1      462.94      405.82     21.07 o 
   0   2   1      223.69      266.32     15.86 o 
   1   2   1        1.06       -5.77      6.21 o 
   2   2   1        9.69        0.88      9.43 o 
   3   2   1     2420.61     2270.40     72.57 o 
   4   2   1        4.19        7.06     10.23 o 
   5   2   1        8.09       18.51     13.71 o 
   6   2   1      114.35       96.72     29.73 o 
   7   2   1       48.04       33.59     21.75 o 
   8   2   1       96.86       64.27     28.11 o 
   9   2   1       90.51      134.01     52.75 o 
  10   2   1       25.16      159.05     65.78 o 
 -10   3   1       16.34       84.40     47.97 o 
  -9   3   1      215.04      378.88     60.05 o 
  -8   3   1       47.37        8.34     31.41 o 
  -7   3   1      142.42      105.55     23.69 o 
  -6   3   1      174.42      157.00     23.13 o 
  -5   3   1        2.05       14.60     14.32 o 
  -4   3   1       42.88       33.12     12.16 o 
  -3   3   1      798.79      674.43     26.51 o 
  -2   3   1     1062.52      960.56     35.50 o 
  -1   3   1        7.28      -15.38      9.69 o 
   0   3   1      358.90      593.66     30.79 o 
   1   3   1     1125.25     1193.38     57.27 o 
   2   3   1     3994.19     3508.16    117.51 o 
   3   3   1      215.96      210.21     15.81 o 
   4   3   1      717.27      800.58     33.77 o 
   5   3   1      528.16      511.23     27.67 o 
   6   3   1     1876.41     1930.37     74.84 o 
   7   3   1        2.98       26.45     22.76 o 
   8   3   1      169.96      328.87     36.96 o 
   9   3   1       14.39       23.80     39.87 o 
  10   3   1       49.51      187.80     66.49 o 
 -10   4   1       36.44       99.11     50.36 o 
  -9   4   1       45.37      105.82     42.33 o 
  -8   4   1      168.84      175.46     52.58 o 
  -7   4   1      183.03      208.52     27.81 o 
  -6   4   1     1179.82     1207.81     52.68 o 
  -5   4   1      191.03      110.66     24.28 o 
  -4   4   1      964.77      915.82     35.04 o 
  -3   4   1     2032.77     2205.12     71.99 o 
  -2   4   1        5.01       36.42     11.67 o 
  -1   4   1    33082.71    30443.24   1092.41 o 
   0   4   1    38513.84    48056.50   2228.71 o 
   1   4   1       14.65       16.89     15.48 o 
   2   4   1      107.03      135.49     22.99 o 
   3   4   1      288.01      279.19     17.49 o 
   4   4   1     1141.29     1036.52     42.99 o 
   5   4   1     1775.86     1799.45     62.09 o 
   6   4   1        3.84       -2.43     19.56 o 
   7   4   1       48.12       51.22     22.71 o 
   8   4   1      117.91      109.54     35.29 o 
   9   4   1        2.78      109.27     56.97 o 
  10   4   1       43.77       97.81     61.32 o 
 -10   5   1        3.18       56.80     48.81 o 
  -9   5   1      334.77      349.25     53.72 o 
  -8   5   1       44.13       50.08     36.92 o 
  -7   5   1      889.91      898.00     52.44 o 
  -6   5   1        4.80       13.12     19.65 o 
  -5   5   1      590.38      540.35     32.14 o 
  -4   5   1      121.08       80.62     13.89 o 
  -3   5   1       13.59       10.39     11.62 o 
  -2   5   1      191.29      196.79     18.86 o 
  -1   5   1      210.88      279.54     23.78 o 
   0   5   1      175.46      271.11     20.21 o 
   1   5   1     3000.36     3455.71    125.36 o 
   2   5   1     4305.04     4383.28    168.11 o 
   3   5   1      284.00      342.51     21.64 o 
   4   5   1      320.80      269.34     20.90 o 
   5   5   1       15.66       15.08     15.08 o 
   6   5   1     3554.74     3612.17    130.61 o 
   7   5   1        4.55       32.08     23.41 o 
   8   5   1        0.32       59.73     34.66 o 
   9   5   1       17.63       23.52     46.90 o 
  -9   6   1       69.62       61.35     46.69 o 
  -8   6   1      149.47      118.82     42.64 o 
  -7   6   1        0.22      108.14     35.54 o 
  -6   6   1      118.73      113.44     29.20 o 
  -5   6   1       81.20       65.04     19.50 o 
  -4   6   1      787.52      771.05     41.75 o 
  -3   6   1     2663.76     2499.44     89.39 o 
  -2   6   1      552.39      427.80     27.02 o 
  -1   6   1     1278.48     1351.83     57.98 o 
   0   6   1    15733.31    18573.29    870.02 o 
   1   6   1     2008.25     2172.13     82.08 o 
   2   6   1       67.82       79.64     16.36 o 
   3   6   1       42.82       48.62     14.71 o 
   4   6   1      163.82      168.93     19.12 o 
   5   6   1        1.30       18.95     19.11 o 
   6   6   1      236.93      363.50     33.89 o 
   7   6   1      533.09      576.78     58.64 o 
   8   6   1      240.72      320.22     49.36 o 
   9   6   1      259.11      372.02     69.41 o 
  -9   7   1        8.80       45.64     48.29 o 
  -8   7   1       13.42        8.58     38.47 o 
  -7   7   1     1365.40     1416.59     90.33 o 
  -6   7   1       61.91       88.62     31.44 o 
  -5   7   1        0.34       -0.13     27.73 o 
  -4   7   1     2341.30     2315.65     82.60 o 
  -3   7   1      363.90      395.32     26.49 o 
  -2   7   1     3531.05     3191.92    125.36 o 
  -1   7   1      598.68      618.02     37.33 o 
   0   7   1       78.83       58.71     20.91 o 
   1   7   1      305.34      327.34     23.99 o 
   2   7   1     3722.02     3951.23    154.64 o 
   3   7   1      266.89      246.80     21.59 o 
   4   7   1      779.26      814.55     51.35 o 
   5   7   1      109.79      112.33     23.49 o 
   6   7   1     3702.15     3631.57    147.20 o 
   7   7   1      482.93      538.71     57.99 o 
   8   7   1        0.00        2.71     38.16 o 
   9   7   1      577.84      641.08     83.41 o 
  -9   8   1      275.86      263.72     60.84 o 
  -8   8   1        0.72       19.02     39.21 o 
  -7   8   1      163.93      192.13     77.28 o 
  -6   8   1      787.55      741.84     53.07 o 
  -5   8   1      276.89      277.64     32.72 o 
  -4   8   1      297.03      235.65     30.00 o 
  -3   8   1        7.92       20.51     17.66 o 
  -2   8   1      182.25      230.08     27.27 o 
  -1   8   1     1058.53     1091.66     52.21 o 
   0   8   1     7254.87     9677.82    483.21 o 
   1   8   1       50.01       60.78     16.77 o 
   2   8   1     1747.42     1794.71     78.33 o 
   3   8   1      185.64      130.02     22.48 o 
   4   8   1       57.38       50.73     18.36 o 
   5   8   1        5.34        6.69     22.43 o 
   6   8   1       18.56       56.17     29.72 o 
   7   8   1       25.03       50.62     50.70 o 
   8   8   1      707.68      672.84     88.77 o 
   9   8   1       16.72      -48.18     67.27 o 
  -9   9   1       11.74       26.07     57.54 o 
  -8   9   1      466.13      520.24     62.64 o 
  -7   9   1       80.65       79.43     43.38 o 
  -6   9   1        4.72      -13.94     26.41 o 
  -5   9   1      152.90      161.49     29.68 o 
  -4   9   1     2728.86     2419.69    110.51 o 
  -3   9   1       57.16      -14.24     23.07 o 
  -2   9   1      261.93      363.58     31.25 o 
  -1   9   1     2068.90     2315.78     95.54 o 
   0   9   1     7002.06     7880.29    422.54 o 
   1   9   1     2953.64     3485.97    139.33 o 
   2   9   1     2794.30     3243.01    123.36 o 
   3   9   1        8.53       29.66     19.73 o 
   4   9   1        4.82        0.06     20.95 o 
   5   9   1      279.05      258.83     35.71 o 
   6   9   1      176.78      154.58     34.71 o 
   7   9   1      229.93      302.84    113.56 o 
   8   9   1       29.96       -5.12     54.02 o 
   9   9   1      349.02      283.30    119.26 o 
  -9  10   1      169.70        9.03     82.47 o 
  -8  10   1      176.10      253.65     55.39 o 
  -7  10   1        0.01       26.15     36.31 o 
  -6  10   1     1670.38     1659.84    112.36 o 
  -5  10   1      683.02      544.88     49.48 o 
  -4  10   1      269.06      314.68     45.43 o 
  -3  10   1      855.91      859.43     86.99 o 
  -2  10   1        3.49        8.99     17.11 o 
  -1  10   1       49.59       54.07     25.45 o 
   0  10   1     1890.09     2685.44    198.29 o 
   1  10   1       17.43       46.56     18.40 o 
   2  10   1      649.91      571.62     36.41 o 
   3  10   1     1733.07     1550.69     81.04 o 
   4  10   1      501.61      514.23     39.39 o 
   5  10   1     1618.25     1761.15     92.66 o 
   6  10   1       20.25       -3.09     29.05 o 
   7  10   1      442.84      403.44     73.64 o 
   8  10   1      194.49       98.93     69.53 o 
   9  10   1        8.23      136.19     79.10 o 
  -9  11   1       78.42      270.98    104.24 o 
  -8  11   1       15.29       59.17     54.81 o 
  -7  11   1      480.11      438.39     77.94 o 
  -6  11   1        2.48       51.07     39.30 o 
  -5  11   1       26.83       36.59     31.37 o 
  -4  11   1      128.95      105.72     30.85 o 
  -3  11   1     3778.00     3474.34    182.22 o 
  -2  11   1       40.67       57.89     22.61 o 
  -1  11   1     1918.47     2113.66    125.62 o 
   0  11   1     4378.47     5695.07    244.40 o 
   1  11   1        3.31       22.89     18.56 o 
   2  11   1     4078.00     4280.86    183.68 o 
   3  11   1      149.64      115.68     30.07 o 
   4  11   1       31.86       25.40     25.25 o 
   5  11   1       49.74       46.13     28.23 o 
   6  11   1      659.68      710.69     69.12 o 
   7  11   1       33.69       74.84     56.08 o 
   8  11   1      512.29      547.74    100.06 o 
   9  11   1      231.98      277.29     92.51 o 
  -8  12   1      197.00      221.24     74.63 o 
  -7  12   1       56.40       60.36     50.09 o 
  -6  12   1     3526.59     3768.31    203.48 o 
  -5  12   1        4.43       29.50     37.86 o 
  -4  12   1      296.43      174.80     42.85 o 
  -3  12   1     1842.08     1724.33    109.04 o 
  -2  12   1      447.17      399.41     47.29 o 
  -1  12   1     2562.90     2657.38    133.97 o 
   0  12   1      323.53      425.92     45.86 o 
   1  12   1      305.34      391.25     44.93 o 
   2  12   1      255.04      267.27     54.30 o 
   3  12   1       42.23       44.62     26.22 o 
   4  12   1       44.61       55.15     25.92 o 
   5  12   1     3466.73     3313.99    150.72 o 
   6  12   1        1.43       59.68     39.40 o 
   7  12   1      468.12      439.04     99.76 o 
   8  12   1      211.46      246.62     83.52 o 
  -8  13   1      344.69      413.20    135.57 o 
  -7  13   1        1.48        3.56     75.30 o 
  -6  13   1       34.26       43.72     46.68 o 
  -5  13   1       25.34       40.91     42.26 o 
  -4  13   1      653.90      528.02     62.03 o 
  -3  13   1     1030.12      864.12     74.52 o 
  -2  13   1      111.23      155.64     55.39 o 
  -1  13   1     1725.10     2025.05    155.87 o 
   0  13   1     1994.33     2447.40    123.82 o 
   1  13   1      366.75      466.37     51.09 o 
   2  13   1      733.06      804.23     55.87 o 
   3  13   1      875.56      872.73     63.41 o 
   4  13   1        3.68       20.21     33.35 o 
   5  13   1      272.10      174.05     73.59 o 
   6  13   1      117.20      116.45     44.76 o 
   7  13   1      263.89      259.16     79.50 o 
   8  13   1       69.59       52.36     73.22 o 
  -8  14   1      692.23      772.42    150.19 o 
  -7  14   1       28.15       35.56     57.35 o 
  -6  14   1      870.81      724.75    149.07 o 
  -5  14   1      699.34      632.90    121.62 o 
  -4  14   1      247.70      219.49    157.90 o 
  -3  14   1     3546.28     3180.94    159.40 o 
  -2  14   1      370.07      413.51     49.77 o 
  -1  14   1     6323.51     6755.76    330.06 o 
   0  14   1       83.05      103.28     33.82 o 
   1  14   1        0.82        3.66     29.50 o 
   2  14   1      253.23      230.65     39.38 o 
   3  14   1      677.76      719.12     58.97 o 
   4  14   1     1290.86     1304.34     82.61 o 
   5  14   1     1558.03     1550.54    108.91 o 
   6  14   1      650.55      676.20     91.56 o 
   7  14   1       69.52      173.70     73.85 o 
   8  14   1      279.07      393.25     99.40 o 
  -8  15   1       37.70      214.22    107.18 o 
  -7  15   1       61.52       42.56     58.86 o 
  -6  15   1      123.31       75.91     52.03 o 
  -5  15   1      132.85      109.02     51.69 o 
  -4  15   1     1217.82     1033.56     97.92 o 
  -3  15   1      246.41      237.03     57.33 o 
  -2  15   1      531.02      588.36     60.13 o 
  -1  15   1      584.71      680.85     67.21 o 
   0  15   1     3524.20     4555.34    286.83 o 
   1  15   1      347.69      228.35     41.55 o 
   2  15   1      292.36      287.54     49.83 o 
   3  15   1     1429.45     1331.81     82.80 o 
   4  15   1       46.37      121.97     47.25 o 
   5  15   1       65.01      179.67     42.37 o 
   6  15   1        0.28       29.35     55.07 o 
   7  15   1      456.20      328.64    117.94 o 
  -7  16   1        0.83      123.26     70.40 o 
  -6  16   1      625.52      630.64     90.85 o 
  -5  16   1        5.79       33.09     44.45 o 
  -4  16   1      145.05      244.99     60.25 o 
  -3  16   1       90.65      100.92     55.87 o 
  -2  16   1      472.00      491.28     70.93 o 
  -1  16   1     6571.58     7059.48    556.93 o 
   0  16   1      104.45      198.04     42.17 o 
   1  16   1     3247.52     3284.29    163.59 o 
   2  16   1      650.61      573.38     85.60 o 
   3  16   1      398.84      504.23     73.21 o 
   4  16   1       37.81       21.15     50.19 o 
   5  16   1      369.34      386.19     59.69 o 
   6  16   1      260.41      380.14    132.54 o 
   7  16   1       46.10      149.07     90.34 o 
  -7  17   1      175.96      213.72    100.03 o 
  -6  17   1      111.55      129.24     63.32 o 
  -5  17   1      177.75      197.45     51.63 o 
  -4  17   1      453.02      489.59     77.76 o 
  -3  17   1      367.85      293.91     65.64 o 
  -2  17   1       77.84      157.81    108.46 o 
  -1  17   1       15.68       47.93     48.15 o 
   0  17   1       47.02      -22.29     45.56 o 
   1  17   1      186.34      358.94     71.88 o 
   2  17   1      630.76      829.71    101.07 o 
   3  17   1     1280.68     1368.20    163.37 o 
   4  17   1      169.21      294.46     70.44 o 
   5  17   1        1.01      -37.62     64.55 o 
   6  17   1      186.18      235.55     98.97 o 
   7  17   1       42.20      -35.02     82.23 o 
  -6  18   1        0.09        9.44     59.35 o 
  -5  18   1      131.45      106.08     54.46 o 
  -4  18   1      243.44      304.95     89.63 o 
  -3  18   1      235.74      266.93     64.94 o 
  -2  18   1     1046.19     1177.06    166.25 o 
  -1  18   1     3900.63     4094.88    292.25 o 
   0  18   1      111.26      270.08     81.80 o 
   1  18   1     1207.92     1280.54    126.24 o 
   2  18   1      253.01      278.42     69.66 o 
   3  18   1      324.85      328.47     70.13 o 
   4  18   1      169.65      282.17     72.06 o 
   5  18   1      104.25       87.36    156.18 o 
   6  18   1      236.72      232.00     99.06 o 
  -6  19   1      161.84      196.31     71.26 o 
  -5  19   1      196.63      205.34     62.47 o 
  -4  19   1     1124.27      943.06    106.06 o 
  -3  19   1      184.91      170.83     72.83 o 
  -2  19   1        1.89       93.30     70.74 o 
  -1  19   1        5.01      158.27     57.42 o 
   0  19   1        1.96        7.35     87.49 o 
   1  19   1        8.49       63.70     61.51 o 
   2  19   1       86.19      164.92     65.49 o 
   3  19   1      996.39     1047.44    123.88 o 
   4  19   1      242.92      113.15     76.95 o 
   5  19   1      150.31      177.67     99.15 o 
   6  19   1       21.17      212.42    106.18 o 
  -5  20   1       65.68       58.60     54.70 o 
  -4  20   1        3.85       29.92     61.81 o 
  -3  20   1       97.98      164.01     68.04 o 
  -2  20   1      103.78      191.83     66.27 o 
  -1  20   1      127.47      154.56     61.93 o 
   0  20   1       99.60       76.46     89.35 o 
   1  20   1      349.66      360.80    113.30 o 
   2  20   1       12.81        3.67     51.06 o 
   3  20   1      506.72      540.35     88.18 o 
   4  20   1      254.84      103.41    148.48 o 
   5  20   1      167.85      213.07    125.58 o 
  -4  21   1       10.98      126.72    101.12 o 
  -3  21   1       41.42      122.21     68.23 o 
  -2  21   1      108.19      317.28     76.97 o 
  -1  21   1       14.66      163.39     79.09 o 
   0  21   1      347.60      297.41     96.44 o 
   1  21   1      799.98      762.31    136.84 o 
   2  21   1      250.42      190.02     70.01 o 
   3  21   1      214.82      184.48     78.33 o 
   4  21   1       45.65      -25.94    110.59 o 
  -4  22   1       76.35      256.61     90.90 o 
  -3  22   1        7.48       27.87     71.67 o 
  -2  22   1      344.00      361.31     82.35 o 
  -1  22   1       12.86      -39.85     68.31 o 
   0  22   1       42.79      137.52     90.98 o 
   1  22   1      267.89      367.44    109.90 o 
   2  22   1       65.52      183.17     96.15 o 
   3  22   1      463.29      465.81    182.55 o 
   4  22   1       25.02      150.25    149.70 o 
  -2  23   1        7.12       53.57     88.72 o 
  -1  23   1        0.60       58.98     98.23 o 
   0  23   1       24.14       68.89    159.69 o 
   1  23   1       13.89     -102.50     82.74 o 
   2  23   1       95.41      140.33     98.32 o 
   0  24   1        8.41       41.21     99.44 o 
 -10   0   2       69.02      173.10     86.88 o 
  -9   0   2        1.39       19.16     65.10 o 
  -8   0   2        2.54       76.90     41.82 o 
  -7   0   2      125.53      116.28     36.85 o 
  -6   0   2      591.92      687.77     58.68 o 
  -5   0   2      218.93      354.86     34.81 o 
  -4   0   2     4885.79     4444.44    181.53 o 
  -3   0   2    16986.83    16128.60    625.56 o 
  -2   0   2    96110.71    82569.49   3177.13 o 
  -1   0   2    26386.04    25363.54   1046.87 o 
   0   0   2     3243.03     3024.17    183.31 o 
   1   0   2     1487.08     1439.51    115.95 o 
   2   0   2     3634.66     3168.32    139.22 o 
   3   0   2    10876.67     9909.96    365.18 o 
   4   0   2       45.51       64.51     21.68 o 
   5   0   2     1560.89     1605.40     81.99 o 
   6   0   2      172.43      156.48     30.65 o 
   7   0   2       78.49       84.27     39.98 o 
   8   0   2       12.71       90.06     43.31 o 
   9   0   2       11.88       87.85     49.25 o 
 -10   1   2       10.49       44.47     55.78 o 
  -9   1   2      636.40      748.39     67.91 o 
  -8   1   2        0.16       36.28     26.72 o 
  -7   1   2      482.30      555.31     41.48 o 
  -6   1   2     2732.47     2714.03    100.68 o 
  -5   1   2      386.50      396.01     31.73 o 
  -4   1   2       20.91       31.83     11.51 o 
  -3   1   2     3274.03     2944.95     86.22 o 
  -2   1   2      159.02      164.64     14.77 o 
  -1   1   2      985.40      983.16     32.81 o 
   0   1   2     1161.86     1098.12     49.46 o 
   1   1   2     4448.82     4318.69    171.64 o 
   2   1   2    10424.08     9685.71    301.81 o 
   3   1   2     1312.22     1345.66     43.77 o 
   4   1   2     6798.94     6490.96    195.07 o 
   5   1   2     2341.77     2248.19     78.24 o 
   6   1   2     2464.96     2296.80     86.81 o 
   7   1   2      920.86      990.80     57.37 o 
   8   1   2      722.16      641.98     54.52 o 
   9   1   2       53.39       48.77     37.68 o 
  10   1   2       48.09      -15.86     85.69 o 
 -10   2   2        0.77       17.82     54.36 o 
  -9   2   2      694.65      863.28    112.82 o 
  -8   2   2       90.23      135.65     38.59 o 
  -7   2   2      191.37      285.28     31.38 o 
  -6   2   2      130.38      121.77     22.71 o 
  -5   2   2        1.68       -9.27     14.49 o 
  -4   2   2      188.13      127.15     14.15 o 
  -3   2   2     4441.66     4103.53    117.85 o 
  -2   2   2    55947.12    48061.68   1359.85 o 
  -1   2   2    20366.96    17177.93    587.34 o 
   0   2   2     3779.77     3572.87    167.31 o 
   1   2   2      599.55      489.95     28.36 o 
   2   2   2    12549.68    11316.06    396.47 o 
   3   2   2      693.35      835.01     30.43 o 
   4   2   2      190.14      223.28     16.13 o 
   5   2   2     3772.95     3654.52    115.45 o 
   6   2   2      643.03      648.25     35.89 o 
   7   2   2       13.50       26.89     22.22 o 
   8   2   2      164.60      163.38     36.81 o 
   9   2   2      452.40      630.95     85.59 o 
  10   2   2      244.60      230.68    100.09 o 
 -10   3   2       13.09       25.42     48.12 o 
  -9   3   2        4.27      -23.01     37.12 o 
  -8   3   2      160.67      144.98     46.17 o 
  -7   3   2      571.64      553.48     37.81 o 
  -6   3   2     1626.17     1666.56     70.66 o 
  -5   3   2        0.49        0.22     14.75 o 
  -4   3   2     1389.91     1464.05     49.74 o 
  -3   3   2     1271.02     1275.86     44.22 o 
  -2   3   2      262.07      380.79     21.89 o 
  -1   3   2      118.40      125.60     14.82 o 
   0   3   2     1181.69     1394.82     75.26 o 
   1   3   2    10990.62    11521.27    487.17 o 
   2   3   2     2047.73     2105.11     88.85 o 
   3   3   2      310.30      350.98     25.03 o 
   4   3   2      402.55      398.32     28.38 o 
   5   3   2     4747.47     4877.60    145.70 o 
   6   3   2     2327.37     2336.41     89.64 o 
   7   3   2       19.37       42.17     22.43 o 
   8   3   2      889.10      956.18     62.30 o 
   9   3   2       57.69      141.62     54.55 o 
  10   3   2      128.34      210.69    100.20 o 
 -10   4   2       51.01       65.13     51.73 o 
  -9   4   2        0.41       45.77     40.06 o 
  -8   4   2      117.11       84.39     39.76 o 
  -7   4   2      201.83      257.54     37.28 o 
  -6   4   2        0.03       31.23     18.96 o 
  -5   4   2      197.76      182.46     20.47 o 
  -4   4   2      248.21      242.93     18.21 o 
  -3   4   2      893.93      964.55     40.45 o 
  -2   4   2      239.55      244.76     20.03 o 
  -1   4   2     5075.12     5188.98    180.85 o 
   0   4   2      135.07      145.77     29.70 o 
   1   4   2      986.67     1162.18     52.46 o 
   2   4   2       91.61       62.49     13.60 o 
   3   4   2     1878.81     1771.42     65.71 o 
   4   4   2        0.03       -0.88     11.16 o 
   5   4   2      128.86      128.13     18.03 o 
   6   4   2      436.45      493.77     43.68 o 
   7   4   2       91.79       76.30     24.01 o 
   8   4   2       28.47       84.14     38.55 o 
   9   4   2       84.71       92.24     48.51 o 
 -10   5   2       34.31      100.30     60.69 o 
  -9   5   2      357.55      469.95     62.62 o 
  -8   5   2      152.55      151.09     40.29 o 
  -7   5   2       76.41       83.76     31.99 o 
  -6   5   2      242.48      271.47     31.25 o 
  -5   5   2     1781.14     1728.54     67.08 o 
  -4   5   2     1253.69     1107.91     43.79 o 
  -3   5   2       25.02       45.07     21.66 o 
  -2   5   2     1002.62     1015.68     47.12 o 
  -1   5   2      246.36      192.35     18.18 o 
   0   5   2    20784.05    25964.06   1103.58 o 
   1   5   2     3450.69     3997.74    191.37 o 
   2   5   2      409.01      404.76     30.74 o 
   3   5   2      129.40      129.87     17.62 o 
   4   5   2      212.12      240.12     21.52 o 
   5   5   2      758.18      726.38     35.54 o 
   6   5   2       14.78       37.90     22.61 o 
   7   5   2      432.93      458.42     37.19 o 
   8   5   2       40.15       97.21     43.23 o 
   9   5   2       44.12       87.04     49.50 o 
  -9   6   2       11.18       53.15     50.58 o 
  -8   6   2      416.76      573.11     62.35 o 
  -7   6   2      656.01      704.05     69.02 o 
  -6   6   2       54.99      112.55     30.22 o 
  -5   6   2     1194.49     1092.05     54.85 o 
  -4   6   2      484.31      550.79     33.13 o 
  -3   6   2     1709.10     1436.91     60.35 o 
  -2   6   2      223.27      202.22     21.35 o 
  -1   6   2       14.33       14.92     11.66 o 
   0   6   2      965.78     1591.27     63.80 o 
   1   6   2        0.76        8.87     13.21 o 
   2   6   2      858.93      963.04     54.03 o 
   3   6   2      629.15      640.50     36.27 o 
   4   6   2       15.57        0.37     15.56 o 
   5   6   2      298.08      291.60     35.72 o 
   6   6   2      364.10      368.49     34.77 o 
   7   6   2       15.58       52.60     26.73 o 
   8   6   2      135.86       62.29     57.96 o 
   9   6   2        0.08      -71.00     73.95 o 
  -9   7   2        6.95        0.46     47.96 o 
  -8   7   2        0.22       20.93     40.23 o 
  -7   7   2       24.09       87.58     35.97 o 
  -6   7   2      102.24       15.02     31.39 o 
  -5   7   2     1077.06     1033.25     76.73 o 
  -4   7   2      977.96      917.73     54.53 o 
  -3   7   2     1934.26     1640.39     67.58 o 
  -2   7   2      728.63      749.90     41.35 o 
  -1   7   2      533.56      553.25     30.88 o 
   0   7   2     1057.26     1480.52     86.28 o 
   1   7   2     5138.60     5514.31    207.93 o 
   2   7   2      586.41      518.86     35.40 o 
   3   7   2     1425.01     1570.42     69.69 o 
   4   7   2      535.31      530.80     30.38 o 
   5   7   2       31.57       21.18     21.96 o 
   6   7   2       42.89       92.15     33.01 o 
   7   7   2      224.30      321.58     48.28 o 
   8   7   2     1198.47     1439.81    126.77 o 
   9   7   2      227.22       70.91     88.57 o 
  -9   8   2       80.46      115.08     53.85 o 
  -8   8   2       41.11       73.40     45.63 o 
  -7   8   2      801.83      933.96     74.22 o 
  -6   8   2      651.19      593.34     63.47 o 
  -5   8   2      688.62      751.29     53.46 o 
  -4   8   2        5.80       39.54     25.83 o 
  -3   8   2     2916.17     2771.27    112.74 o 
  -2   8   2     2652.68     2378.84    104.86 o 
  -1   8   2     3056.84     3612.81    197.46 o 
   0   8   2      249.17      370.60     37.04 o 
   1   8   2      122.70      164.85     21.77 o 
   2   8   2      453.02      628.35     38.92 o 
   3   8   2        9.70       27.26     15.30 o 
   4   8   2     1442.45     1365.82     59.39 o 
   5   8   2      260.32      294.73     33.83 o 
   6   8   2      996.83     1009.90     66.81 o 
   7   8   2      447.43      377.44     52.96 o 
   8   8   2       19.16       66.16     57.10 o 
   9   8   2       61.69      170.65    116.24 o 
  -9   9   2        5.85       80.75     58.48 o 
  -8   9   2       11.92       17.54     42.78 o 
  -7   9   2        0.01       64.48     38.38 o 
  -6   9   2        0.32       42.26     41.16 o 
  -5   9   2      549.57      564.14     69.30 o 
  -4   9   2       31.42       38.34     28.79 o 
  -3   9   2        5.14      -18.25     27.21 o 
  -2   9   2     1016.16      999.03     57.26 o 
  -1   9   2      632.48      789.60     49.11 o 
   0   9   2     1378.36     1668.96    118.42 o 
   1   9   2     4370.58     6097.61    236.64 o 
   2   9   2     4519.11     5051.51    185.84 o 
   3   9   2     2699.59     2709.21    112.43 o 
   4   9   2      130.12       66.51     43.01 o 
   5   9   2      543.01      579.79     56.79 o 
   6   9   2     1118.51     1180.12     73.85 o 
   7   9   2      106.22      159.65     57.28 o 
   8   9   2      956.26      918.99    105.83 o 
   9   9   2        0.46       65.29     89.37 o 
  -9  10   2       44.84      199.19     97.93 o 
  -8  10   2      148.03      248.95     58.37 o 
  -7  10   2       44.10       50.51     37.29 o 
  -6  10   2      108.12      154.34     40.71 o 
  -5  10   2      510.64      481.27     45.29 o 
  -4  10   2      208.94      191.20     33.96 o 
  -3  10   2     1872.16     1743.28    104.88 o 
  -2  10   2     1114.56     1158.70     80.62 o 
  -1  10   2      452.23      564.67     45.46 o 
   0  10   2      290.30      510.40     46.17 o 
   1  10   2       11.92        4.46     16.26 o 
   2  10   2       98.47      101.06     22.46 o 
   3  10   2      409.30      338.22     34.89 o 
   4  10   2        0.62       35.23     24.54 o 
   5  10   2       12.98       43.30     28.00 o 
   6  10   2        5.00       47.00     35.88 o 
   7  10   2      259.34      247.54     65.30 o 
   8  10   2      513.97      660.01    109.09 o 
   9  10   2       37.19       48.58     88.87 o 
  -9  11   2        0.13      177.09     89.41 o 
  -8  11   2        0.02      -29.93     45.03 o 
  -7  11   2      111.09      118.19     59.52 o 
  -6  11   2      343.33      279.36     56.31 o 
  -5  11   2       14.05       48.33     29.22 o 
  -4  11   2      842.38      780.87     59.24 o 
  -3  11   2        5.42        5.84     31.28 o 
  -2  11   2      688.72      560.90     52.73 o 
  -1  11   2      781.67      918.55     55.47 o 
   0  11   2      465.95      629.70     41.99 o 
   1  11   2       89.38       78.88     20.54 o 
   2  11   2        0.08      -22.81     22.02 o 
   3  11   2     1003.71     1010.97     62.07 o 
   4  11   2       27.76       72.83     28.06 o 
   5  11   2      268.73      339.46     41.25 o 
   6  11   2     1176.16     1144.17     84.65 o 
   7  11   2      249.34      240.80     64.49 o 
   8  11   2        4.10       14.69     66.68 o 
  -8  12   2        0.21       64.66     63.27 o 
  -7  12   2        6.08       76.85     69.67 o 
  -6  12   2        4.64      -75.65     37.83 o 
  -5  12   2        0.01       47.19     38.29 o 
  -4  12   2       60.51      -17.75     27.35 o 
  -3  12   2      124.05      132.58     38.46 o 
  -2  12   2      403.71      398.71     43.44 o 
  -1  12   2     2097.51     2819.70    155.24 o 
   0  12   2      414.97      410.92     45.19 o 
   1  12   2      414.58      533.27     46.59 o 
   2  12   2      207.56      184.13     31.33 o 
   3  12   2      228.64      239.61     35.01 o 
   4  12   2      213.34      195.69     32.55 o 
   5  12   2       30.21       48.62     29.48 o 
   6  12   2        4.99       15.88     50.38 o 
   7  12   2       40.84        4.04     72.91 o 
   8  12   2        0.16      106.52     75.29 o 
  -8  13   2      357.05      394.60     85.09 o 
  -7  13   2        3.98      -13.02     52.03 o 
  -6  13   2       18.22      102.04     47.99 o 
  -5  13   2      143.02      138.92     48.81 o 
  -4  13   2       86.30      132.96     41.81 o 
  -3  13   2       72.10       60.38     35.29 o 
  -2  13   2       13.15      -13.39     27.80 o 
  -1  13   2       19.95       36.46     25.92 o 
   0  13   2     1092.75     1344.86    114.76 o 
   1  13   2      428.54      527.80     44.30 o 
   2  13   2      128.70      151.41     31.80 o 
   3  13   2      171.40      204.32     35.38 o 
   4  13   2       27.07       25.29     25.75 o 
   5  13   2      317.35      292.61     52.19 o 
   6  13   2        1.09       15.14     51.20 o 
   7  13   2       72.08       37.71     63.35 o 
   8  13   2       66.03      111.69     76.13 o 
  -8  14   2        0.28       35.81     64.13 o 
  -7  14   2       35.10       59.85     56.02 o 
  -6  14   2      215.18      200.66     55.01 o 
  -5  14   2      328.53      321.73     58.35 o 
  -4  14   2       61.21       26.89     51.33 o 
  -3  14   2       72.29       88.98     36.15 o 
  -2  14   2      388.82      431.21     50.31 o 
  -1  14   2     1141.57     1470.30     81.04 o 
   0  14   2     2715.51     4015.33    251.98 o 
   1  14   2       68.31       42.79     32.05 o 
   2  14   2      171.08      162.43     32.86 o 
   3  14   2      430.69      427.07     47.92 o 
   4  14   2       78.74       58.07     35.34 o 
   5  14   2       29.16       76.14     54.45 o 
   6  14   2       13.60      -27.81     52.56 o 
   7  14   2      110.59      201.97    143.86 o 
   8  14   2        9.26       27.87     74.44 o 
  -7  15   2       70.24       76.39     62.86 o 
  -6  15   2       33.68      115.58     54.89 o 
  -5  15   2       71.34       84.69     45.62 o 
  -4  15   2      158.23      129.88     59.24 o 
  -3  15   2       31.66       39.39     59.42 o 
  -2  15   2        0.12       62.17     35.11 o 
  -1  15   2       38.43      125.95     37.99 o 
   0  15   2     2641.22     3213.11    251.76 o 
   1  15   2       27.00       20.79     32.16 o 
   2  15   2      441.77      407.58     43.60 o 
   3  15   2       27.30      106.06     35.58 o 
   4  15   2     1044.29      895.56    103.75 o 
   5  15   2        6.13       16.94     52.82 o 
   6  15   2      305.23      407.39     78.73 o 
   7  15   2      242.54      199.02     80.19 o 
  -7  16   2      522.74      594.53    140.37 o 
  -6  16   2      421.68      383.11     78.06 o 
  -5  16   2      112.49       88.55     48.46 o 
  -4  16   2       47.69       26.27     48.65 o 
  -3  16   2      232.73      281.17     65.88 o 
  -2  16   2      236.33      223.70     66.09 o 
  -1  16   2      564.85      758.81     79.83 o 
   0  16   2       93.04       89.24     35.71 o 
   1  16   2       86.50       78.46     36.40 o 
   2  16   2      229.41      228.60     62.43 o 
   3  16   2       10.11      106.95     61.24 o 
   4  16   2      433.27      435.49     74.14 o 
   5  16   2       97.53       72.86     58.29 o 
   6  16   2      207.10      158.36     73.10 o 
   7  16   2      110.83      -65.92     68.35 o 
  -7  17   2        0.58       14.05     63.12 o 
  -6  17   2       18.84       41.93     57.44 o 
  -5  17   2       68.16       95.03     45.29 o 
  -4  17   2      363.72      143.80     61.11 o 
  -3  17   2      104.39      130.29     54.71 o 
  -2  17   2      132.53      253.96     60.16 o 
  -1  17   2       21.84       64.24     48.70 o 
   0  17   2      867.91      991.97    107.63 o 
   1  17   2      305.32      372.17     61.12 o 
   2  17   2       33.96       43.80     67.23 o 
   3  17   2      137.34      183.88     59.61 o 
   4  17   2       23.69      -18.56     53.20 o 
   5  17   2      533.23      605.22    112.12 o 
   6  17   2       84.52      192.63     78.63 o 
   7  17   2       99.18      155.17     83.72 o 
  -6  18   2      118.02      104.90     64.70 o 
  -5  18   2      152.66      196.94     54.70 o 
  -4  18   2      113.71       35.07     54.24 o 
  -3  18   2      914.10      781.84     92.72 o 
  -2  18   2       74.37      164.57     56.18 o 
  -1  18   2      256.64      390.32     67.75 o 
   0  18   2      119.41      209.00     63.69 o 
   1  18   2        0.05       40.08     56.84 o 
   2  18   2      296.03       41.45     51.56 o 
   3  18   2      482.45      408.95    150.45 o 
   4  18   2        6.49        4.33     68.37 o 
   5  18   2       31.40       75.56     68.39 o 
   6  18   2      162.46      278.81    100.45 o 
  -6  19   2       21.10       27.00     54.81 o 
  -5  19   2        1.46       89.76     51.19 o 
  -4  19   2        1.19       66.01     59.41 o 
  -3  19   2        4.67       17.98     56.39 o 
  -2  19   2      168.96      162.44     60.81 o 
  -1  19   2      340.69      316.85     80.11 o 
   0  19   2     1102.17     1353.11    205.03 o 
   1  19   2       16.40      153.07     91.46 o 
   2  19   2       15.20       15.67     51.30 o 
   3  19   2      262.38      264.66     82.00 o 
   4  19   2       17.67       76.51    108.82 o 
   5  19   2       12.92      165.48     96.31 o 
   6  19   2       11.49      184.21    102.54 o 
  -5  20   2        1.40       95.93     68.69 o 
  -4  20   2        1.79      118.71     68.54 o 
  -3  20   2       16.78       73.15     57.49 o 
  -2  20   2      289.86      416.66     77.54 o 
  -1  20   2        2.14       61.75     53.14 o 
   0  20   2      538.48      492.63    105.55 o 
   1  20   2      101.31      134.99    127.10 o 
   2  20   2       12.77       74.45     61.87 o 
   3  20   2        3.37       54.57     82.38 o 
   4  20   2       49.19      169.58     94.04 o 
   5  20   2      180.46      114.35     94.81 o 
  -4  21   2      123.88      139.56     90.48 o 
  -3  21   2      366.57      534.59     85.93 o 
  -2  21   2       43.21      155.99     66.49 o 
  -1  21   2       14.38       46.33     66.77 o 
   0  21   2      334.37      311.74     95.11 o 
   1  21   2      287.60      266.41     94.30 o 
   2  21   2      147.41      337.34    219.03 o 
   3  21   2       58.62      215.64     99.79 o 
   4  21   2      127.35      189.17    109.68 o 
  -4  22   2      172.86      142.40     82.03 o 
  -3  22   2      200.16      200.58     82.41 o 
  -2  22   2        0.01      127.13     68.48 o 
  -1  22   2      364.91      503.06    222.63 o 
   0  22   2      469.08      415.38    112.35 o 
   1  22   2       92.35       16.53     86.74 o 
   2  22   2      681.50      653.32    201.63 o 
   3  22   2       40.48      114.12     99.69 o 
  -2  23   2      155.18      171.87     88.48 o 
  -1  23   2      344.88      447.64    119.91 o 
   0  23   2        4.52      158.19    101.21 o 
   1  23   2       77.06      288.61    106.85 o 
   2  23   2      155.85      -61.54    136.88 o 
 -10   1   3       38.18      108.59     58.09 o 
  -9   1   3      216.69      299.12     60.95 o 
  -8   1   3       54.56       44.48     36.24 o 
  -7   1   3        6.04       10.21     26.98 o 
  -6   1   3      787.05      945.92     51.72 o 
  -5   1   3       99.68      136.91     22.25 o 
  -4   1   3       12.64      103.36     16.54 o 
  -3   1   3      472.35      549.83     25.70 o 
  -2   1   3     3322.31     3454.71    102.32 o 
  -1   1   3      312.66      435.11     21.69 o 
   0   1   3     2554.09     2379.79     96.70 o 
   1   1   3      356.57      367.48     69.88 o 
   2   1   3       72.26       99.78      9.46 o 
   3   1   3      213.95      249.40     14.56 o 
   4   1   3     2050.04     2045.20     64.72 o 
   5   1   3     1864.97     1803.66     60.61 o 
   6   1   3       26.12       26.86     17.54 o 
   7   1   3        0.00       51.53     24.07 o 
   8   1   3        1.33       58.52     46.61 o 
   9   1   3       61.25      125.03     56.82 o 
 -10   2   3        1.01      119.63     57.64 o 
  -9   2   3      208.08      324.61     65.18 o 
  -8   2   3       33.86      123.17     40.50 o 
  -7   2   3        3.07       14.39     27.28 o 
  -6   2   3      163.31      153.05     26.02 o 
  -5   2   3      159.64      161.86     22.62 o 
  -4   2   3     5184.80     4972.04    153.67 o 
  -3   2   3     1699.68     1498.75     53.63 o 
  -2   2   3     3984.63     3549.90    114.04 o 
  -1   2   3      723.17      686.18     28.86 o 
   0   2   3     2284.09     1994.66     82.87 o 
   1   2   3     2124.06     2085.14     86.42 o 
   2   2   3      377.01      394.39     20.14 o 
   3   2   3      326.34      305.43     17.20 o 
   4   2   3      123.98      147.22     18.31 o 
   5   2   3      609.54      623.91     31.80 o 
   6   2   3       32.47       57.98     19.26 o 
   7   2   3       85.87       38.79     24.03 o 
   8   2   3      214.31      185.86     44.09 o 
   9   2   3        0.64       45.10     49.42 o 
 -10   3   3       96.81      152.31     61.42 o 
  -9   3   3       51.22      144.23     46.97 o 
  -8   3   3       18.93       38.39     36.91 o 
  -7   3   3        1.22      -22.54     28.69 o 
  -6   3   3      325.91      286.86     34.40 o 
  -5   3   3      181.69      159.20     23.50 o 
  -4   3   3        0.86       36.32     12.81 o 
  -3   3   3      481.02      427.72     27.63 o 
  -2   3   3     2280.89     2228.92     78.26 o 
  -1   3   3     4622.50     4821.90    161.83 o 
   0   3   3      118.44      179.57     18.80 o 
   1   3   3     2327.70     2188.88     91.36 o 
   2   3   3       43.10       15.55     13.46 o 
   3   3   3    10425.40    10453.31    344.96 o 
   4   3   3       59.07       75.67     16.69 o 
   5   3   3      440.37      453.48     27.52 o 
   6   3   3        9.27       16.38     18.65 o 
   7   3   3      118.29       94.15     22.38 o 
   8   3   3      574.70      562.54     67.44 o 
   9   3   3       29.05      123.75     51.43 o 
 -10   4   3        3.35      111.77     52.99 o 
  -9   4   3      166.92      177.28     49.02 o 
  -8   4   3      236.53      353.67     53.02 o 
  -7   4   3      195.80      325.19     46.05 o 
  -6   4   3        4.55       49.74     21.83 o 
  -5   4   3      509.57      479.14     37.93 o 
  -4   4   3      797.48      968.45     40.26 o 
  -3   4   3      813.63      798.29     35.87 o 
  -2   4   3     3745.54     3107.70    106.09 o 
  -1   4   3     1000.81     1081.06     44.98 o 
   0   4   3     1339.73     1504.78     83.21 o 
   1   4   3      416.15      452.47     28.46 o 
   2   4   3      944.49     1131.60     53.83 o 
   3   4   3     2104.67     1980.89     72.36 o 
   4   4   3     2432.96     2298.99     79.38 o 
   5   4   3      439.25      375.95     25.49 o 
   6   4   3      493.44      435.50     29.38 o 
   7   4   3      197.12      160.39     33.36 o 
   8   4   3      237.88      330.03     48.52 o 
   9   4   3      298.73      358.64     62.07 o 
  -9   5   3        9.50       17.57     41.60 o 
  -8   5   3       22.48       -0.66     37.84 o 
  -7   5   3      191.25      150.45     38.94 o 
  -6   5   3      419.36      481.00     43.12 o 
  -5   5   3        5.73        4.90     18.17 o 
  -4   5   3       67.33       36.04     13.76 o 
  -3   5   3      462.43      423.24     28.15 o 
  -2   5   3     2148.28     1874.27     77.08 o 
  -1   5   3     5565.46     5694.87    229.63 o 
   0   5   3      854.38     1154.86     56.23 o 
   1   5   3       51.01       36.87     13.90 o 
   2   5   3      331.68      338.37     36.64 o 
   3   5   3     5640.43     5618.09    222.63 o 
   4   5   3        8.64      -11.51     14.02 o 
   5   5   3     1004.25     1031.72     46.60 o 
   6   5   3      338.77      403.59     34.66 o 
   7   5   3      319.23      315.82     42.91 o 
   8   5   3     1413.31     1369.41    121.73 o 
   9   5   3       55.26      212.42     67.30 o 
  -9   6   3      150.89      240.13     59.57 o 
  -8   6   3        1.76       11.64     42.57 o 
  -7   6   3        4.76       -7.00     32.18 o 
  -6   6   3       15.13      -22.98     25.64 o 
  -5   6   3       80.45       63.13     38.03 o 
  -4   6   3      729.23      710.83     52.32 o 
  -3   6   3     2441.52     2049.99     80.30 o 
  -2   6   3      157.63      163.58     27.81 o 
  -1   6   3        5.89       12.86     13.66 o 
   0   6   3     4060.96     4119.26    157.09 o 
   1   6   3      360.20      304.13     28.81 o 
   2   6   3      462.49      390.08     27.91 o 
   3   6   3        6.42       49.88     15.56 o 
   4   6   3       36.34       34.34     16.12 o 
   5   6   3       19.33       39.84     18.14 o 
   6   6   3     1012.50     1104.73    102.31 o 
   7   6   3      124.32      106.21     39.43 o 
   8   6   3      201.79      244.97     63.12 o 
   9   6   3      135.09      161.93     73.90 o 
  -9   7   3        1.68       -0.31     48.33 o 
  -8   7   3        0.14      -28.46     43.31 o 
  -7   7   3        4.21       11.62     33.14 o 
  -6   7   3     2464.69     2504.39    117.49 o 
  -5   7   3       26.46        2.23     23.89 o 
  -4   7   3     1936.96     1909.83     90.69 o 
  -3   7   3      548.52      501.99     39.67 o 
  -2   7   3      203.54      131.58     20.85 o 
  -1   7   3      177.79      198.09     20.30 o 
   0   7   3     4482.18     5407.33    207.68 o 
   1   7   3      256.14      298.92     21.99 o 
   2   7   3       29.86       53.85     16.16 o 
   3   7   3     1048.68     1003.56     61.81 o 
   4   7   3       44.71       39.64     17.52 o 
   5   7   3     3153.58     3105.62    120.34 o 
   6   7   3       30.87       30.31     30.45 o 
   7   7   3     1277.23     1459.45    131.90 o 
   8   7   3       19.83       51.45     51.69 o 
   9   7   3       22.97       91.09     70.65 o 
  -9   8   3       37.99      128.67     59.14 o 
  -8   8   3        0.06       28.27     41.87 o 
  -7   8   3      265.83      185.93     46.73 o 
  -6   8   3       73.81       94.16     35.83 o 
  -5   8   3        1.64       -2.83     31.41 o 
  -4   8   3        4.54      -11.75     21.08 o 
  -3   8   3      603.09      660.58     45.34 o 
  -2   8   3       80.03      103.00     31.29 o 
  -1   8   3     1183.82     1319.11     94.67 o 
   0   8   3       46.61       51.80     16.59 o 
   1   8   3     1009.51     1321.80     69.73 o 
   2   8   3      205.83      198.64     21.74 o 
   3   8   3     1891.66     1875.82     82.00 o 
   4   8   3       11.53        5.46     18.07 o 
   5   8   3      192.52      170.71     29.01 o 
   6   8   3        1.71       31.69     30.37 o 
   7   8   3       96.29      149.26     56.66 o 
   8   8   3      174.78      213.31     65.05 o 
   9   8   3       33.23       17.80     65.37 o 
  -9   9   3      323.28      353.65     72.26 o 
  -8   9   3       21.18       36.50     48.37 o 
  -7   9   3       91.25       57.39     39.07 o 
  -6   9   3      226.96      245.61     45.75 o 
  -5   9   3     1599.33     1474.51    100.81 o 
  -4   9   3      107.50      107.25     27.78 o 
  -3   9   3       44.61       13.99     26.33 o 
  -2   9   3       32.07       26.45     20.22 o 
  -1   9   3     5190.85     5509.23    271.88 o 
   0   9   3     9276.19    12512.77    537.49 o 
   1   9   3      883.67     1040.22     55.53 o 
   2   9   3     1604.13     1561.59     70.37 o 
   3   9   3      771.47      853.38     49.38 o 
   4   9   3     1158.86     1277.53     71.76 o 
   5   9   3       78.91       91.28     31.95 o 
   6   9   3       56.65      100.49     42.90 o 
   7   9   3      642.57      720.13     89.78 o 
   8   9   3      192.35      132.06     61.83 o 
   9   9   3      268.95      261.56     88.49 o 
  -9  10   3      136.71      284.39     69.26 o 
  -8  10   3        6.81       53.28     48.64 o 
  -7  10   3      761.73      751.45     91.35 o 
  -6  10   3     1052.54      896.03     75.81 o 
  -5  10   3       44.77       90.25     30.43 o 
  -4  10   3      899.92      884.18     57.35 o 
  -3  10   3      574.27      607.20     56.40 o 
  -2  10   3        1.13       38.42     26.09 o 
  -1  10   3      743.09      834.86     54.44 o 
   0  10   3      116.51      141.94     20.42 o 
   1  10   3       71.80       43.11     19.90 o 
   2  10   3     1270.51     1467.27     71.36 o 
   3  10   3      646.97      617.47     40.25 o 
   4  10   3      735.89      774.10     50.82 o 
   5  10   3      152.65      122.79     34.09 o 
   6  10   3     1156.07     1159.66     83.60 o 
   7  10   3      342.69      270.86     66.18 o 
   8  10   3       35.66       10.12     62.73 o 
  -9  11   3       36.65      122.32     89.70 o 
  -8  11   3       81.64       92.11     50.25 o 
  -7  11   3        1.90        0.51     37.33 o 
  -6  11   3      383.46      398.72     55.48 o 
  -5  11   3        0.73        0.60     71.87 o 
  -4  11   3     1742.31     1692.59     96.66 o 
  -3  11   3       23.47        8.43     27.28 o 
  -2  11   3     1781.57     1663.59    101.80 o 
  -1  11   3     2680.48     3395.73    181.62 o 
   0  11   3       10.50       16.51     17.57 o 
   1  11   3     2574.39     2554.36    113.89 o 
   2  11   3     1731.70     1920.66     91.69 o 
   3  11   3      357.81      389.40     43.11 o 
   4  11   3       86.74      107.48     25.46 o 
   5  11   3      136.55      159.80     39.62 o 
   6  11   3       99.97       58.97     38.30 o 
   7  11   3      872.19      980.20    134.58 o 
   8  11   3       11.85       15.36     62.88 o 
  -8  12   3       53.64       75.59     66.82 o 
  -7  12   3     1955.58     2022.16    152.12 o 
  -6  12   3      618.35      659.72     87.23 o 
  -5  12   3       68.87       91.55     71.85 o 
  -4  12   3     1335.81     1351.58     83.88 o 
  -3  12   3     3492.67     3242.45    227.43 o 
  -2  12   3      565.04      681.47     60.04 o 
  -1  12   3       42.96       42.97     37.26 o 
   0  12   3     1047.91     1332.99     67.30 o 
   1  12   3     1471.95     1609.58     80.95 o 
   2  12   3      119.41      128.55     28.60 o 
   3  12   3       89.39      104.47     29.09 o 
   4  12   3     2626.41     2669.90    125.95 o 
   5  12   3      344.72      309.39     59.97 o 
   6  12   3     1390.01     1414.20    126.02 o 
   7  12   3       43.50       87.68     59.49 o 
   8  12   3      146.36      100.50     76.69 o 
  -8  13   3      100.39       40.84     62.07 o 
  -7  13   3        5.61       41.60     57.11 o 
  -6  13   3        1.15       -6.71     43.78 o 
  -5  13   3      566.68      547.03     69.66 o 
  -4  13   3     1644.71     1573.17    139.18 o 
  -3  13   3      405.14      323.67     49.92 o 
  -2  13   3     3448.81     3482.11    167.74 o 
  -1  13   3     4504.32     5641.75    292.02 o 
   0  13   3      898.05     1368.22     69.90 o 
   1  13   3     1150.09     1231.76     69.87 o 
   2  13   3     1870.13     2002.07     99.65 o 
   3  13   3        6.47       24.35     28.28 o 
   4  13   3      576.70      622.86     59.37 o 
   5  13   3        3.22       -5.73     34.12 o 
   6  13   3      198.75      174.21     67.46 o 
   7  13   3        0.05       33.35     63.93 o 
   8  13   3        2.28      144.33     75.39 o 
  -8  14   3        7.32        2.38     63.43 o 
  -7  14   3      376.81      302.79     75.17 o 
  -6  14   3      683.79      667.79     90.56 o 
  -5  14   3       31.67       61.78     45.00 o 
  -4  14   3      798.87      671.50     90.52 o 
  -3  14   3     1907.11     1656.76    153.77 o 
  -2  14   3      297.14      287.94     44.07 o 
  -1  14   3     1082.58     1548.06     92.83 o 
   0  14   3      541.04      681.30     64.33 o 
   1  14   3        4.98       -6.17     27.17 o 
   2  14   3     1144.27     1148.99     69.97 o 
   3  14   3      690.96      745.59     55.74 o 
   4  14   3      181.93      261.57     44.67 o 
   5  14   3      232.52      257.90     63.64 o 
   6  14   3      571.23      556.18    105.32 o 
   7  14   3      623.95      499.38     99.85 o 
  -7  15   3       46.25       54.57     61.62 o 
  -6  15   3        4.20       12.89     47.34 o 
  -5  15   3      431.03      319.79     63.87 o 
  -4  15   3        0.05       36.27     55.73 o 
  -3  15   3       79.90       30.00     41.75 o 
  -2  15   3      299.59      306.06     50.97 o 
  -1  15   3     3847.90     4901.46    230.16 o 
   0  15   3      134.34      126.66     34.41 o 
   1  15   3      158.24      121.85     46.48 o 
   2  15   3     1039.91      989.56     63.84 o 
   3  15   3       48.57       43.88     46.69 o 
   4  15   3       44.26      110.52     53.70 o 
   5  15   3       40.31      154.07     59.29 o 
   6  15   3      743.37      649.35    107.48 o 
   7  15   3       18.69       40.72    109.34 o 
  -7  16   3      301.15      349.02     81.04 o 
  -6  16   3        3.78       86.34     55.50 o 
  -5  16   3      196.51      114.74     50.36 o 
  -4  16   3      507.28      387.15     79.63 o 
  -3  16   3     8488.15     7619.52    425.96 o 
  -2  16   3      576.60      469.02     67.72 o 
  -1  16   3      308.39      345.97     61.46 o 
   0  16   3      429.27      492.06     66.04 o 
   1  16   3      350.51      393.66     52.47 o 
   2  16   3      349.74      364.79     50.92 o 
   3  16   3      382.43      305.03     72.45 o 
   4  16   3     3178.63     2761.41    343.22 o 
   5  16   3      186.59      105.39     61.85 o 
   6  16   3       25.12        7.59     62.65 o 
   7  16   3       40.47       63.19     77.08 o 
  -7  17   3       19.00      132.05     67.23 o 
  -6  17   3       96.99       77.58     55.96 o 
  -5  17   3        7.06       38.54     48.77 o 
  -4  17   3       80.82       57.87     52.70 o 
  -3  17   3      169.07      427.24     79.15 o 
  -2  17   3      579.18      705.19     81.49 o 
  -1  17   3      316.06      359.04     77.56 o 
   0  17   3      619.35      914.57    111.35 o 
   1  17   3       12.45       62.98     45.06 o 
   2  17   3      242.44      109.08     69.92 o 
   3  17   3        0.66       56.34     57.89 o 
   4  17   3       43.52      169.84     62.01 o 
   5  17   3     1137.03     1005.38    190.24 o 
   6  17   3      428.38      288.36    112.98 o 
  -6  18   3        9.09       33.06     59.57 o 
  -5  18   3       26.98       88.99     45.33 o 
  -4  18   3        4.68       15.40     49.56 o 
  -3  18   3      611.84      470.69     74.61 o 
  -2  18   3      623.99      599.91     78.94 o 
  -1  18   3        2.77      -19.07     77.98 o 
   0  18   3      622.49      975.41    192.84 o 
   1  18   3        2.04       80.68     49.05 o 
   2  18   3      283.77      416.13     75.38 o 
   3  18   3       30.40       26.50     56.40 o 
   4  18   3        4.08       28.17     58.40 o 
   5  18   3       42.22      166.23     75.89 o 
   6  18   3        7.41       94.61     79.29 o 
  -6  19   3       15.93       43.80     55.35 o 
  -5  19   3      296.03      237.36     74.35 o 
  -4  19   3      114.98       92.38     60.94 o 
  -3  19   3        1.94      -28.52     51.55 o 
  -2  19   3       59.14      180.58     59.99 o 
  -1  19   3       34.56       70.97     51.77 o 
   0  19   3       19.18       94.94     91.89 o 
   1  19   3      113.10      147.00     78.60 o 
   2  19   3       50.38       22.80     84.18 o 
   3  19   3      377.27      341.37    100.38 o 
   4  19   3      206.74      172.18     71.71 o 
   5  19   3      225.16      243.57     83.92 o 
  -5  20   3       46.78       78.63     55.91 o 
  -4  20   3       49.51      119.15     87.86 o 
  -3  20   3      230.88      202.39     66.13 o 
  -2  20   3      895.09      998.23    267.27 o 
  -1  20   3       68.02       65.32     62.70 o 
   0  20   3     1102.46     1531.78    147.87 o 
   1  20   3        0.05       18.90     73.94 o 
   2  20   3      210.71      291.28     98.76 o 
   3  20   3      291.22      217.46     98.61 o 
   4  20   3       41.27      225.73    101.92 o 
   5  20   3        1.35       53.29    153.22 o 
  -4  21   3        0.68       80.94     70.39 o 
  -3  21   3      209.22      386.85     82.73 o 
  -2  21   3       59.61       77.03     68.43 o 
  -1  21   3      624.53      745.26    173.32 o 
   0  21   3     1164.70     1102.04    393.54 o 
   1  21   3        8.18       63.52    116.69 o 
   2  21   3        5.61       58.41    128.67 o 
   3  21   3      111.50       42.03    156.43 o 
   4  21   3      158.61      206.16    145.77 o 
  -3  22   3       78.66      234.95     83.45 o 
  -2  22   3        2.01      121.08     77.10 o 
  -1  22   3       26.89       37.72     61.98 o 
   0  22   3       95.20      182.87    138.40 o 
   1  22   3       47.87       90.57    122.15 o 
   2  22   3      337.85      188.18    145.17 o 
   3  22   3       16.49      -25.56    131.97 o 
  -2  23   3       12.93        3.55     74.83 o 
  -1  23   3       55.73       93.18    126.42 o 
   0  23   3        0.44       67.46    114.19 o 
   1  23   3      297.02      227.03    148.14 o 
   2  23   3       27.55      103.86    146.10 o 
 -10   0   4      125.62       22.61     78.55 o 
  -9   0   4      133.07      179.56     78.61 o 
  -8   0   4       97.00       23.24     64.53 o 
  -7   0   4        5.27      -41.08     39.50 o 
  -6   0   4       94.47       80.11     81.12 o 
  -5   0   4      154.68      181.46     32.45 o 
  -4   0   4     8905.27     7567.38    324.39 o 
  -3   0   4       91.01      103.57     25.84 o 
  -2   0   4     8053.40     7006.65    296.42 o 
  -1   0   4     9247.96     8675.88    396.83 o 
   0   0   4     7748.73     6469.81    328.92 o 
   1   0   4      698.52      703.32     70.92 o 
   2   0   4     5718.86     5283.63    405.92 o 
   3   0   4    10426.04    10031.84    475.58 o 
   4   0   4       71.22       95.89     17.71 o 
   5   0   4      100.48      119.17     23.41 o 
   6   0   4      896.21      962.75     67.86 o 
   7   0   4      155.21      207.88     83.12 o 
   8   0   4      209.11      420.71    146.53 o 
   9   0   4     2430.10     2356.39    364.92 o 
 -10   1   4      216.40      355.13     79.31 o 
  -9   1   4       42.79       73.90     49.59 o 
  -8   1   4       24.69      121.58     40.35 o 
  -7   1   4     1831.73     1954.07    106.71 o 
  -6   1   4      134.10      150.52     26.81 o 
  -5   1   4      300.30      244.59     25.99 o 
  -4   1   4      744.95      794.08     36.98 o 
  -3   1   4       49.07       38.83     12.70 o 
  -2   1   4        4.09       22.03     10.35 o 
  -1   1   4       48.55       17.91     10.12 o 
   0   1   4      664.31      623.66     30.32 o 
   1   1   4     6512.03     6342.18    339.73 o 
   2   1   4     5489.91     5247.74    285.13 o 
   3   1   4    10461.53    10271.84    326.77 o 
   4   1   4     2295.61     2175.00     74.92 o 
   5   1   4        0.64       24.12     13.88 o 
   6   1   4     1612.84     1602.60     67.62 o 
   7   1   4     1573.06     1661.37    129.18 o 
   8   1   4       83.29       61.14     74.30 o 
   9   1   4      180.12      176.04     98.96 o 
 -10   2   4        1.92       37.36     60.56 o 
  -9   2   4       18.80      111.03     45.26 o 
  -8   2   4       87.11       96.37     43.97 o 
  -7   2   4      148.57      130.88     50.27 o 
  -6   2   4      396.08      313.15     32.91 o 
  -5   2   4     1393.49     1246.36     58.21 o 
  -4   2   4    25429.40    23598.89    693.81 o 
  -3   2   4       83.95       82.16     13.44 o 
  -2   2   4        0.70        8.34     11.22 o 
  -1   2   4     6896.29     5596.34    204.00 o 
   0   2   4      272.19      325.92     20.74 o 
   1   2   4    10477.90    10261.75    403.35 o 
   2   2   4     6195.60     6564.92    245.33 o 
   3   2   4     3143.44     2999.70     99.80 o 
   4   2   4       16.23       39.70     11.24 o 
   5   2   4      167.67      144.15     17.58 o 
   6   2   4        9.21        7.36     20.56 o 
   7   2   4      325.63      394.10     51.09 o 
   8   2   4      737.11      869.35    126.76 o 
   9   2   4      353.33      288.44     86.73 o 
 -10   3   4       14.83       63.42     58.37 o 
  -9   3   4       46.18      121.18     45.74 o 
  -8   3   4       26.90       48.52     38.47 o 
  -7   3   4     1398.17     1548.66     99.09 o 
  -6   3   4      227.75      199.23     37.14 o 
  -5   3   4      145.91      149.41     23.49 o 
  -4   3   4     3421.28     3547.18    118.10 o 
  -3   3   4        0.56       17.41     12.59 o 
  -2   3   4       21.27       30.41     11.09 o 
  -1   3   4      604.61      631.59     30.07 o 
   0   3   4     2350.72     2298.27     90.27 o 
   1   3   4      677.31      758.79     40.78 o 
   2   3   4       47.17       64.32     19.35 o 
   3   3   4      640.45      658.67     36.56 o 
   4   3   4     2436.43     2322.02     82.67 o 
   5   3   4      515.10      499.52     30.51 o 
   6   3   4       97.71       88.74     26.60 o 
   7   3   4      353.55      322.68    127.94 o 
   8   3   4       52.21       75.95     50.33 o 
   9   3   4      347.24      247.36    167.03 o 
  -9   4   4       96.56      122.88     47.31 o 
  -8   4   4       36.98       61.55     39.63 o 
  -7   4   4       50.30       71.77     34.53 o 
  -6   4   4      636.34      751.30     51.96 o 
  -5   4   4      201.17      257.78     29.41 o 
  -4   4   4       40.63       17.73     16.24 o 
  -3   4   4      153.54      110.95     15.47 o 
  -2   4   4      303.35      312.59     20.52 o 
  -1   4   4       59.11       74.54     12.99 o 
   0   4   4     1897.31     1875.54     88.85 o 
   1   4   4     1046.37     1107.05     65.28 o 
   2   4   4     2280.15     2213.75    101.93 o 
   3   4   4       91.36       62.10     17.71 o 
   4   4   4      134.46      136.57     15.58 o 
   5   4   4      145.28       96.95     19.13 o 
   6   4   4        0.27       34.00     27.85 o 
   7   4   4       25.89      103.92     42.81 o 
   8   4   4      202.47      135.49     53.49 o 
   9   4   4      208.68      344.11    108.93 o 
  -9   5   4       18.06       10.83     54.56 o 
  -8   5   4        4.78       27.70     39.39 o 
  -7   5   4       25.17       53.17     35.03 o 
  -6   5   4      970.69     1080.50     63.15 o 
  -5   5   4      229.35      203.57     31.67 o 
  -4   5   4       63.23       58.71     18.32 o 
  -3   5   4      865.35      891.41     40.53 o 
  -2   5   4     1597.00     1411.27     58.15 o 
  -1   5   4    13620.62    12804.37    443.51 o 
   0   5   4       42.63       46.82     13.08 o 
   1   5   4       93.28      155.31     16.24 o 
   2   5   4     1051.37     1044.61     51.76 o 
   3   5   4     4299.82     4429.37    183.09 o 
   4   5   4      513.53      501.49     34.46 o 
   5   5   4      475.06      488.96     36.18 o 
   6   5   4     1283.67     1433.89     92.12 o 
   7   5   4       73.05       56.57     50.50 o 
   8   5   4        2.69       31.40     39.54 o 
   9   5   4        1.04       95.13    208.62 o 
  -9   6   4       60.10      150.15     58.09 o 
  -8   6   4      128.10      100.81    106.20 o 
  -7   6   4        0.12      -48.80     38.50 o 
  -6   6   4      645.35      664.10     52.60 o 
  -5   6   4      464.43      459.16     42.58 o 
  -4   6   4      253.14      209.54     29.08 o 
  -3   6   4      782.31      897.07     45.16 o 
  -2   6   4      598.35      560.17     31.15 o 
  -1   6   4      159.85      163.94     19.40 o 
   0   6   4      334.09      367.60     25.44 o 
   1   6   4       17.42       24.92     14.18 o 
   2   6   4     1528.01     1423.83     67.59 o 
   3   6   4        3.15        2.25     16.38 o 
   4   6   4      742.59      812.35     44.42 o 
   5   6   4      554.38      514.09     37.73 o 
   6   6   4       22.96       15.49     30.91 o 
   7   6   4      525.33      590.62     87.55 o 
   8   6   4      277.93      298.20     68.12 o 
   9   6   4        5.30       72.32     70.05 o 
  -9   7   4       21.09       22.14     53.49 o 
  -8   7   4      105.81       57.10     76.72 o 
  -7   7   4      265.55      308.66     55.20 o 
  -6   7   4      109.54      156.51     38.66 o 
  -5   7   4      560.07      459.18     43.35 o 
  -4   7   4      174.15      193.06     29.81 o 
  -3   7   4     3843.37     3454.64    126.66 o 
  -2   7   4      558.34      492.82     33.12 o 
  -1   7   4       12.57       25.11     23.41 o 
   0   7   4      319.11      307.06     23.83 o 
   1   7   4     1049.68      974.22     52.03 o 
   2   7   4     4070.35     4027.23    151.82 o 
   3   7   4      592.95      658.82     35.14 o 
   4   7   4       64.51       78.36     19.24 o 
   5   7   4      420.68      404.57     44.41 o 
   6   7   4     2867.13     3042.81    153.27 o 
   7   7   4       70.75       35.17     45.02 o 
   8   7   4      216.70      273.04     66.70 o 
   9   7   4       72.35       95.45     73.80 o 
  -9   8   4       86.93       74.74     55.18 o 
  -8   8   4      482.95      601.51     84.17 o 
  -7   8   4        8.76       -6.64     35.60 o 
  -6   8   4      594.72      609.84     62.31 o 
  -5   8   4      132.88      132.06     48.51 o 
  -4   8   4       23.10       73.47     23.84 o 
  -3   8   4     2137.75     1988.97     92.60 o 
  -2   8   4      369.89      352.51     34.24 o 
  -1   8   4      117.14      142.18     22.28 o 
   0   8   4       31.30       34.86     15.98 o 
   1   8   4        3.04       18.01     12.90 o 
   2   8   4      674.19      681.23     38.48 o 
   3   8   4      545.37      534.95     31.75 o 
   4   8   4      211.77      233.06     31.68 o 
   5   8   4     2624.09     2931.02    146.26 o 
   6   8   4      513.48      431.98     55.89 o 
   7   8   4       70.67       69.82     51.23 o 
   8   8   4        0.38       18.34     67.11 o 
   9   8   4      276.45      435.81     96.47 o 
  -9   9   4       11.26      133.59     60.63 o 
  -8   9   4        0.00       17.89     47.23 o 
  -7   9   4      636.73      638.20     68.19 o 
  -6   9   4       71.38       56.00     35.54 o 
  -5   9   4        0.16       -6.78     26.07 o 
  -4   9   4        2.72       13.60     23.37 o 
  -3   9   4      971.79      788.77     56.64 o 
  -2   9   4       34.10       31.19     21.29 o 
  -1   9   4     8870.58     9514.70    404.46 o 
   0   9   4     2103.63     2385.89    134.50 o 
   1   9   4      314.77      297.90     29.36 o 
   2   9   4     1926.58     1828.54     84.94 o 
   3   9   4      333.53      362.28     27.44 o 
   4   9   4      935.25      949.23     55.80 o 
   5   9   4      237.09      266.95     42.19 o 
   6   9   4     1061.91     1104.63     91.29 o 
   7   9   4        1.19       -6.44     47.16 o 
   8   9   4      297.45      286.67     72.95 o 
  -9  10   4      121.32      120.86     68.81 o 
  -8  10   4      126.52      141.66     56.25 o 
  -7  10   4       59.49       42.35     39.97 o 
  -6  10   4       62.07       73.79     37.32 o 
  -5  10   4        4.34      -15.39     30.98 o 
  -4  10   4     2311.56     2025.68     99.87 o 
  -3  10   4        6.07       24.68     24.20 o 
  -2  10   4     1080.59     1103.22     95.75 o 
  -1  10   4      806.81      986.96     46.75 o 
   0  10   4      425.09      600.19     38.28 o 
   1  10   4     1346.00     1270.77     60.55 o 
   2  10   4       59.67       66.81     19.90 o 
   3  10   4       59.45       74.56     22.84 o 
   4  10   4     1074.93     1025.84     71.14 o 
   5  10   4        8.55       18.70     28.53 o 
   6  10   4      163.04      148.31     55.48 o 
   7  10   4       89.51      143.82     59.94 o 
   8  10   4        5.19       86.62     65.47 o 
  -8  11   4      155.69      187.50     56.03 o 
  -7  11   4       41.25       34.08     42.60 o 
  -6  11   4      250.21      220.48     45.94 o 
  -5  11   4        3.02        0.85     33.07 o 
  -4  11   4       90.15      100.02     29.64 o 
  -3  11   4       59.34       78.57     39.39 o 
  -2  11   4       51.43       24.58     28.94 o 
  -1  11   4      316.07      395.16     43.84 o 
   0  11   4      193.40      297.87     29.98 o 
   1  11   4       58.64       84.53     20.23 o 
   2  11   4      220.00      217.51     26.84 o 
   3  11   4      102.26      161.69     30.58 o 
   4  11   4      330.09      330.67     41.39 o 
   5  11   4      237.28      282.45     44.39 o 
   6  11   4       42.28       16.88     48.70 o 
   7  11   4      245.65      213.49     71.55 o 
   8  11   4        0.27       68.24    107.35 o 
  -8  12   4        5.24       52.49     51.77 o 
  -7  12   4        4.22       22.45     49.08 o 
  -6  12   4       43.58       47.44     38.49 o 
  -5  12   4      347.18      244.84     53.14 o 
  -4  12   4       36.61       14.84     42.94 o 
  -3  12   4      775.59      718.62     65.08 o 
  -2  12   4      514.74      576.21     54.95 o 
  -1  12   4      106.51       60.48     23.34 o 
   0  12   4      367.86      432.95     36.66 o 
   1  12   4        1.64       27.39     21.63 o 
   2  12   4      984.54      950.78     53.30 o 
   3  12   4       97.47      124.86     33.73 o 
   4  12   4      419.02      365.49     42.30 o 
   5  12   4      511.47      494.27     54.82 o 
   6  12   4        1.21       48.58     53.00 o 
   7  12   4        0.01       88.60     64.17 o 
   8  12   4       18.80       35.81     91.24 o 
  -8  13   4       24.39       86.56     68.08 o 
  -7  13   4        3.31       64.62     55.84 o 
  -6  13   4       12.83       42.97     56.63 o 
  -5  13   4        5.68       59.59     42.96 o 
  -4  13   4       20.58       -1.66     35.42 o 
  -3  13   4        8.32       40.72     33.66 o 
  -2  13   4       50.72       46.22     30.70 o 
  -1  13   4      861.38     1192.23     76.07 o 
   0  13   4      139.85      169.58     33.35 o 
   1  13   4        2.23       -5.14     21.12 o 
   2  13   4       80.91      113.99     31.42 o 
   3  13   4      303.98      320.08     57.38 o 
   4  13   4     1543.89     1479.12     94.13 o 
   5  13   4       67.06       79.68     37.86 o 
   6  13   4      115.67      147.09     57.49 o 
   7  13   4       33.36       84.30     79.55 o 
   8  13   4        0.05       32.21     73.86 o 
  -8  14   4       61.01       97.67     69.07 o 
  -7  14   4        1.34      114.55     63.45 o 
  -6  14   4       91.33       50.01     46.90 o 
  -5  14   4       54.70       23.97     49.02 o 
  -4  14   4       51.54       -3.97     50.35 o 
  -3  14   4      976.90      945.14    102.80 o 
  -2  14   4        0.16       31.39     31.29 o 
  -1  14   4      113.43      129.92     36.24 o 
   0  14   4        7.74       -8.45     25.91 o 
   1  14   4       60.63       52.03     25.50 o 
   2  14   4      171.86      194.44     34.04 o 
   3  14   4       33.33       45.45     32.00 o 
   4  14   4      138.82      170.05     41.00 o 
   5  14   4      107.21      141.81     59.16 o 
   6  14   4      197.96      307.40     76.64 o 
   7  14   4       32.83       19.83    107.01 o 
  -7  15   4       18.75      -18.24     60.17 o 
  -6  15   4       22.22       26.51     48.85 o 
  -5  15   4      128.40      133.99     50.44 o 
  -4  15   4       18.20      -64.63     47.67 o 
  -3  15   4       60.87      108.41     48.75 o 
  -2  15   4      260.71      342.97     59.43 o 
  -1  15   4      452.81      582.76     70.79 o 
   0  15   4      331.58      413.61     40.81 o 
   1  15   4      158.63      129.62     31.22 o 
   2  15   4     1360.78     1048.25     66.19 o 
   3  15   4      463.28      372.15     64.91 o 
   4  15   4       80.74      196.36     60.04 o 
   5  15   4       40.33       99.80     69.79 o 
   6  15   4      218.91      190.15     76.22 o 
   7  15   4       78.90      186.74     81.16 o 
  -7  16   4       49.61       87.60     65.19 o 
  -6  16   4      510.34      401.03     77.97 o 
  -5  16   4        5.38       63.63     47.46 o 
  -4  16   4        4.56       44.07     66.23 o 
  -3  16   4      559.00      334.16     62.98 o 
  -2  16   4      657.20      756.73     80.64 o 
  -1  16   4      189.90      279.68     54.20 o 
   0  16   4        9.00       15.80     40.79 o 
   1  16   4       28.69       82.22     38.56 o 
   2  16   4        0.02       54.77     39.39 o 
   3  16   4      184.66      234.49     68.42 o 
   4  16   4       13.46       16.48     51.68 o 
   5  16   4      372.69      328.90     88.75 o 
   6  16   4      482.73      592.78    128.32 o 
   7  16   4        0.04      121.99     76.36 o 
  -6  17   4       16.20       30.59     55.83 o 
  -5  17   4       51.39       48.09     68.67 o 
  -4  17   4       13.24       15.46     47.65 o 
  -3  17   4     1134.21     1043.06     99.79 o 
  -2  17   4       66.89      119.42     51.50 o 
  -1  17   4     1771.16     2335.84    159.31 o 
   0  17   4        0.73      -13.15     45.87 o 
   1  17   4       66.72       70.87     41.83 o 
   2  17   4      108.36      105.61     54.67 o 
   3  17   4      122.36       50.94     83.14 o 
   4  17   4      798.48      673.00     90.98 o 
   5  17   4       53.66       -8.65     81.07 o 
   6  17   4       22.22       25.94     70.26 o 
  -6  18   4       69.90       54.46    106.77 o 
  -5  18   4      117.99      212.91     56.41 o 
  -4  18   4      150.14      170.00     56.76 o 
  -3  18   4       11.65      108.29     54.82 o 
  -2  18   4       28.67       -2.04     46.22 o 
  -1  18   4      115.60      192.15     63.25 o 
   0  18   4       54.04       69.11     53.11 o 
   1  18   4      217.42      211.38     64.11 o 
   2  18   4      560.14      436.84     88.82 o 
   3  18   4        0.01      184.92     68.06 o 
   4  18   4       33.70      220.22     74.79 o 
   5  18   4      212.36      203.66     78.20 o 
   6  18   4       25.03        8.73     73.98 o 
  -5  19   4       61.73      140.89     57.96 o 
  -4  19   4        1.95       63.05     59.00 o 
  -3  19   4      164.33      160.04     57.84 o 
  -2  19   4       26.83      175.43     59.53 o 
  -1  19   4      629.94      757.37    130.68 o 
   0  19   4       10.84       31.73     50.55 o 
   1  19   4       15.39        0.06     63.89 o 
   2  19   4      586.51      461.04    109.02 o 
   3  19   4       53.96      135.28     77.99 o 
   4  19   4        0.39      173.98     71.34 o 
   5  19   4        5.02      190.39     93.50 o 
  -5  20   4       13.22      -18.93     52.17 o 
  -4  20   4      226.53      186.45     66.46 o 
  -3  20   4      264.33      249.99     93.71 o 
  -2  20   4       55.12       12.51    114.54 o 
  -1  20   4       45.16       55.18     61.88 o 
   0  20   4       77.45      160.15     64.90 o 
   1  20   4      125.71        0.00    107.67 o 
   2  20   4        0.90      125.03    122.06 o 
   3  20   4      131.06      210.74     95.11 o 
   4  20   4       73.37       64.83     74.16 o 
  -4  21   4      141.80      296.54     83.55 o 
  -3  21   4      218.69      206.29     77.42 o 
  -2  21   4       11.76       65.18     67.43 o 
  -1  21   4        0.81      -45.92     59.91 o 
   0  21   4        0.79      -45.99     68.77 o 
   1  21   4        6.87      121.13    112.33 o 
   2  21   4       14.66       93.03    130.53 o 
   3  21   4       51.71       53.84     87.72 o 
   4  21   4      804.06     1031.70    175.84 o 
  -3  22   4       31.56      111.06     78.04 o 
  -2  22   4      712.69      666.26    111.01 o 
  -1  22   4       58.02      -21.43     66.05 o 
   0  22   4        1.06       62.73    114.53 o 
   1  22   4       30.53      244.89    145.09 o 
   2  22   4       70.60       -6.52    119.52 o 
   3  22   4        1.58        1.02    119.10 o 
  -1  23   4      516.56      609.17    335.13 o 
   0  23   4       36.13       68.65    125.11 o 
   1  23   4      407.98      351.04    165.32 o 
  -9   1   5       13.70       78.54     52.48 o 
  -8   1   5      155.63      197.34     44.58 o 
  -7   1   5       29.54       78.73     30.75 o 
  -6   1   5        4.16       -0.52     22.38 o 
  -5   1   5        9.72       44.47     20.79 o 
  -4   1   5     1310.86     1337.91     59.93 o 
  -3   1   5     1302.49     1437.53     54.18 o 
  -2   1   5     2663.78     2301.07     74.17 o 
  -1   1   5      540.55      590.35     25.30 o 
   0   1   5      267.58      334.52     17.72 o 
   1   1   5      739.99      808.52     55.30 o 
   2   1   5      917.88     1093.20     71.26 o 
   3   1   5     1914.71     1725.15     83.46 o 
   4   1   5       88.60       66.90     14.02 o 
   5   1   5        3.03       29.09     16.03 o 
   6   1   5      288.57      295.52     45.36 o 
   7   1   5        7.76       90.14     75.10 o 
   8   1   5       22.30      -20.19     77.91 o 
   9   1   5       47.23      139.97     99.25 o 
  -9   2   5        9.18       83.58     52.55 o 
  -8   2   5        0.78      -20.62     35.22 o 
  -7   2   5      175.57      184.66     56.02 o 
  -6   2   5      416.78      448.44     37.63 o 
  -5   2   5      404.48      385.40     33.19 o 
  -4   2   5     1408.79     1353.22     60.43 o 
  -3   2   5      700.77      641.52     30.25 o 
  -2   2   5      544.74      568.68     34.38 o 
  -1   2   5       51.40       44.72     10.28 o 
   0   2   5      187.23      215.41     16.92 o 
   1   2   5     3437.36     3386.20    137.32 o 
   2   2   5        0.40        4.40     26.06 o 
   3   2   5       22.56       17.09      8.26 o 
   4   2   5       81.18       85.30     16.77 o 
   5   2   5       21.30       34.39     17.05 o 
   6   2   5      347.68      343.81     56.02 o 
   7   2   5      303.40      321.02     73.62 o 
   8   2   5       70.16      122.28     86.36 o 
   9   2   5      141.41      406.72    121.52 o 
  -9   3   5       63.76       90.07     46.00 o 
  -8   3   5       19.18       61.33     38.45 o 
  -7   3   5      429.37      386.76     51.55 o 
  -6   3   5      143.97       82.47     25.65 o 
  -5   3   5      322.32      344.68     31.18 o 
  -4   3   5      779.84      803.75     43.05 o 
  -3   3   5      178.04      215.50     23.04 o 
  -2   3   5     1621.77     1679.64     61.82 o 
  -1   3   5     1359.98     1265.22     50.45 o 
   0   3   5     1518.33     1404.77     56.65 o 
   1   3   5     2404.89     2464.93    103.25 o 
   2   3   5     3375.22     3393.56    139.78 o 
   3   3   5      132.72      161.08     21.87 o 
   4   3   5       26.69       50.73     11.77 o 
   5   3   5      726.02      764.40     44.31 o 
   6   3   5      185.43      218.49     51.35 o 
   7   3   5      846.00      845.20     87.32 o 
   8   3   5        3.23       81.02     82.46 o 
   9   3   5      120.48      -32.80     94.48 o 
  -9   4   5       79.07      152.74     55.36 o 
  -8   4   5       87.84      118.72     42.39 o 
  -7   4   5      342.27      338.29     49.64 o 
  -6   4   5        5.19       96.58     30.32 o 
  -5   4   5      377.69      375.01     32.38 o 
  -4   4   5      830.06      798.62     47.46 o 
  -3   4   5      893.14      816.33     40.63 o 
  -2   4   5        0.06       24.60     12.65 o 
  -1   4   5     1834.21     1548.97     65.12 o 
   0   4   5     5080.58     4736.47    166.67 o 
   1   4   5       28.47        2.31     14.42 o 
   2   4   5     3996.65     3559.54    146.99 o 
   3   4   5     1442.56     1642.88     75.23 o 
   4   4   5      710.40      799.90     43.85 o 
   5   4   5     1536.80     1538.07     83.43 o 
   6   4   5       37.02       15.32     35.95 o 
   7   4   5        5.74       26.87     46.27 o 
   8   4   5      111.65      158.56     92.03 o 
   9   4   5      211.76      203.70    103.53 o 
  -9   5   5       10.49       24.41     50.02 o 
  -8   5   5       21.53       31.38     39.11 o 
  -7   5   5     1149.89     1436.39     99.71 o 
  -6   5   5      795.66      729.50     70.75 o 
  -5   5   5      219.66      140.08     30.54 o 
  -4   5   5      688.92      661.22     43.04 o 
  -3   5   5        0.36       12.70     13.62 o 
  -2   5   5      383.09      381.31     25.36 o 
  -1   5   5      180.20      239.85     20.00 o 
   0   5   5      886.39     1023.83     43.65 o 
   1   5   5       18.54       30.01     14.21 o 
   2   5   5     3214.88     3105.43    129.81 o 
   3   5   5        2.27        0.08     13.41 o 
   4   5   5      535.51      593.96     37.67 o 
   5   5   5     1473.60     1563.96    126.16 o 
   6   5   5        1.51       37.27     42.84 o 
   7   5   5      353.79      548.09     75.48 o 
   8   5   5       26.22      111.91     65.10 o 
   9   5   5       46.94       49.09     91.67 o 
  -9   6   5       37.00      142.38     55.50 o 
  -8   6   5       22.21      -63.96     67.20 o 
  -7   6   5       45.26      -14.52     37.37 o 
  -6   6   5        1.54        7.68     33.69 o 
  -5   6   5       99.77       75.59     27.29 o 
  -4   6   5      927.43      855.21     54.46 o 
  -3   6   5        2.46       14.06     14.54 o 
  -2   6   5     1311.29     1351.17     58.08 o 
  -1   6   5     3109.43     2939.13    122.44 o 
   0   6   5       65.55      181.61     19.37 o 
   1   6   5     3208.01     3273.94    127.79 o 
   2   6   5      504.79      654.96     63.06 o 
   3   6   5      628.63      640.12     47.81 o 
   4   6   5     1036.52     1092.94     83.90 o 
   5   6   5       46.29       75.52     26.92 o 
   6   6   5       33.18       55.27     36.86 o 
   7   6   5       26.64      128.21     49.90 o 
   8   6   5       40.81      122.33     60.37 o 
   9   6   5      515.42      499.22    131.01 o 
  -9   7   5      146.22       91.81     54.28 o 
  -8   7   5      488.71      454.51     86.36 o 
  -7   7   5      870.75      852.82     85.54 o 
  -6   7   5        4.55       -4.68     34.18 o 
  -5   7   5      126.27      108.06     30.75 o 
  -4   7   5       18.37       31.68     22.06 o 
  -3   7   5       50.31       40.94     21.80 o 
  -2   7   5     3968.00     3857.80    141.36 o 
  -1   7   5      822.10      887.65     42.59 o 
   0   7   5     1734.84     1863.94     78.16 o 
   1   7   5      949.53      962.52     53.56 o 
   2   7   5      744.85      746.09     43.48 o 
   3   7   5      742.99      693.92     43.59 o 
   4   7   5        6.86        4.78     21.20 o 
   5   7   5     1177.63     1235.95     84.69 o 
   6   7   5      920.18      796.24     85.74 o 
   7   7   5      742.37      579.90    115.87 o 
   8   7   5      604.03      719.74    111.22 o 
   9   7   5       53.44      206.09    109.20 o 
  -9   8   5        3.59       25.00     52.89 o 
  -8   8   5      153.32      128.06     52.36 o 
  -7   8   5      103.63      131.97     44.69 o 
  -6   8   5       88.50       61.19     35.81 o 
  -5   8   5      330.27      316.82     39.04 o 
  -4   8   5      797.35      763.57     53.01 o 
  -3   8   5      366.77      362.00     34.20 o 
  -2   8   5      114.18      102.33     19.38 o 
  -1   8   5      807.78      812.05     44.34 o 
   0   8   5       22.19       31.31     16.80 o 
   1   8   5       76.41       72.13     18.30 o 
   2   8   5     1920.88     1861.41     86.73 o 
   3   8   5     1056.75      956.21     55.16 o 
   4   8   5      168.76      137.37     30.57 o 
   5   8   5       50.61       28.21     29.34 o 
   6   8   5       12.32       96.27     56.02 o 
   7   8   5      305.85       80.11     78.98 o 
   8   8   5        8.60       85.17     58.27 o 
  -9   9   5        0.49       19.82     54.36 o 
  -8   9   5       80.07       69.43     64.06 o 
  -7   9   5        0.02       61.87     40.38 o 
  -6   9   5      779.44      679.27     66.02 o 
  -5   9   5      116.43       88.55     30.74 o 
  -4   9   5       36.76      -18.39     24.01 o 
  -3   9   5       90.36      135.42     31.85 o 
  -2   9   5     7251.60     6577.43    263.93 o 
  -1   9   5       72.53       80.24     21.04 o 
   0   9   5     1019.39     1109.07     52.65 o 
   1   9   5      883.78      715.18     41.81 o 
   2   9   5     1849.06     1778.63     82.08 o 
   3   9   5     2773.20     2685.81    136.04 o 
   4   9   5      198.11      160.14     29.82 o 
   5   9   5     3133.54     3399.17    183.55 o 
   6   9   5        8.74      -22.66     48.10 o 
   7   9   5       96.79      168.54     58.49 o 
   8   9   5       57.04      152.35     70.19 o 
  -8  10   5       75.91      122.96     53.31 o 
  -7  10   5      479.39      371.42     60.58 o 
  -6  10   5       33.75       82.33     38.66 o 
  -5  10   5      598.36      536.50     58.63 o 
  -4  10   5      661.97      600.72     49.00 o 
  -3  10   5       33.93       41.03     28.16 o 
  -2  10   5      190.77      242.82     40.17 o 
  -1  10   5     1237.86     1322.68     77.64 o 
   0  10   5       36.06       70.65     20.40 o 
   1  10   5      115.38       80.87     19.00 o 
   2  10   5      817.82      747.79     46.80 o 
   3  10   5     1641.97     1604.61    119.78 o 
   4  10   5      403.58      341.91     69.71 o 
   5  10   5      604.53      661.01     65.64 o 
   6  10   5      383.96      322.20     66.94 o 
   7  10   5        6.89       30.10     50.66 o 
   8  10   5      267.94      153.39     75.51 o 
  -8  11   5      145.69      247.60     74.68 o 
  -7  11   5      180.54      134.12     46.69 o 
  -6  11   5       45.86       19.84     36.00 o 
  -5  11   5     1021.10      934.29     76.04 o 
  -4  11   5      583.01      521.32     49.94 o 
  -3  11   5     2170.14     1983.61    129.09 o 
  -2  11   5      985.86      950.61     71.54 o 
  -1  11   5      215.64      187.94     25.95 o 
   0  11   5     2487.15     2616.64    126.16 o 
   1  11   5     2781.36     2639.09    101.79 o 
   2  11   5      494.96      591.44     50.83 o 
   3  11   5      281.71      281.48     42.50 o 
   4  11   5      663.79      621.33     65.41 o 
   5  11   5      575.16      730.13    100.72 o 
   6  11   5       15.28       -9.86     48.39 o 
   7  11   5       54.83      121.92     60.37 o 
   8  11   5      523.25      533.23    116.97 o 
  -8  12   5      369.22      247.13     78.48 o 
  -7  12   5      634.36      574.21    103.19 o 
  -6  12   5        3.49       13.44     43.01 o 
  -5  12   5        5.74       43.37     48.76 o 
  -4  12   5     2571.44     1950.93    134.27 o 
  -3  12   5      180.58      191.99     45.30 o 
  -2  12   5       48.18       49.41     49.08 o 
  -1  12   5        0.38       17.34     22.34 o 
   0  12   5     1643.72     1938.82    102.46 o 
   1  12   5       21.09       34.20     23.83 o 
   2  12   5        1.92        5.00     33.02 o 
   3  12   5     3152.43     2682.85    134.17 o 
   4  12   5      434.36      497.59     53.53 o 
   5  12   5     1849.95     2018.20    259.89 o 
   6  12   5      148.86      174.61     61.51 o 
   7  12   5      179.28      112.45     67.67 o 
   8  12   5      373.75      352.77     94.42 o 
  -8  13   5        2.13       -6.09     49.24 o 
  -7  13   5       81.99       33.38     44.71 o 
  -6  13   5        1.91       17.51     46.76 o 
  -5  13   5      227.44      286.56     57.60 o 
  -4  13   5     1136.17      998.89     88.34 o 
  -3  13   5     1995.17     1735.88    111.93 o 
  -2  13   5     4203.90     3862.34    186.25 o 
  -1  13   5       79.88       81.59     39.43 o 
   0  13   5     1016.96     1110.26     61.35 o 
   1  13   5      935.11      857.87     57.42 o 
   2  13   5      139.33       84.61     29.47 o 
   3  13   5      767.14      839.85     63.37 o 
   4  13   5      255.65      254.65     46.48 o 
   5  13   5      171.96      141.41     57.73 o 
   6  13   5      132.90      178.51     87.91 o 
   7  13   5        3.45       50.83     64.23 o 
  -7  14   5      215.75      305.55     88.06 o 
  -6  14   5       49.95       39.86     59.51 o 
  -5  14   5     3209.74     2901.12    252.07 o 
  -4  14   5      464.62      386.45     74.53 o 
  -3  14   5      401.07      240.57     61.62 o 
  -2  14   5      319.38      368.26     47.38 o 
  -1  14   5      598.28      702.03     89.75 o 
   0  14   5       79.21       64.64     37.68 o 
   1  14   5      635.64      687.57     52.04 o 
   2  14   5     1594.44     1461.65     87.96 o 
   3  14   5     1918.91     1815.35    140.78 o 
   4  14   5      203.68      159.24     42.75 o 
   5  14   5      205.54      178.08     63.50 o 
   6  14   5     1093.06     1088.61    261.94 o 
   7  14   5       28.34       42.92     93.85 o 
  -7  15   5       30.99       33.21     78.59 o 
  -6  15   5      415.40      335.63     64.70 o 
  -5  15   5      160.73      140.17     54.29 o 
  -4  15   5        7.90       86.95     61.15 o 
  -3  15   5      469.98      307.25     67.50 o 
  -2  15   5     1507.95     1445.88    113.32 o 
  -1  15   5       16.84       50.54     33.15 o 
   0  15   5      196.54      325.30     62.65 o 
   1  15   5      898.40      902.33     61.64 o 
   2  15   5       31.27       67.59     36.89 o 
   3  15   5      368.86      327.04     49.97 o 
   4  15   5      217.40      126.56     60.41 o 
   5  15   5      230.80      229.01     63.31 o 
   6  15   5        2.50       57.66     69.06 o 
   7  15   5        2.07       97.63     74.24 o 
  -7  16   5      417.98      364.29     82.51 o 
  -6  16   5       56.51       12.17     54.63 o 
  -5  16   5     2451.48     2081.64    214.57 o 
  -4  16   5      335.15      201.58     65.45 o 
  -3  16   5       91.21      180.49     53.09 o 
  -2  16   5      447.21      547.25     72.52 o 
  -1  16   5       43.61       51.15     44.77 o 
   0  16   5     1502.77     1722.83    146.21 o 
   1  16   5       85.39       95.88     57.77 o 
   2  16   5      678.78      352.20     99.25 o 
   3  16   5      714.29      586.74     89.17 o 
   4  16   5       11.04       14.28     57.25 o 
   5  16   5      423.40      327.70     94.39 o 
   6  16   5        1.61      -23.11     67.00 o 
  -6  17   5       39.21      -61.61     52.10 o 
  -5  17   5      347.54      384.81     69.21 o 
  -4  17   5       43.81       40.64     49.09 o 
  -3  17   5      366.49      301.42     63.59 o 
  -2  17   5       10.74      -10.94     44.96 o 
  -1  17   5       97.08      124.26     56.86 o 
   0  17   5       20.93       33.57     50.64 o 
   1  17   5      253.23       45.03     79.99 o 
   2  17   5       56.43      138.56     50.45 o 
   3  17   5      239.35      215.90     70.40 o 
   4  17   5     1010.20      966.30    197.64 o 
   5  17   5       79.57      182.89     79.58 o 
   6  17   5       26.08       80.89     79.90 o 
  -6  18   5        1.65      124.41    100.15 o 
  -5  18   5      723.93      653.84    144.17 o 
  -4  18   5      113.84       34.01     51.76 o 
  -3  18   5      124.83      111.69     54.10 o 
  -2  18   5      387.19      440.20     78.33 o 
  -1  18   5      507.04      651.57     92.77 o 
   0  18   5      192.49      175.38     61.33 o 
   1  18   5       93.38      185.31     77.12 o 
   2  18   5      640.24      508.87    159.13 o 
   3  18   5        6.66       80.65     68.72 o 
   4  18   5       21.40       71.78     64.50 o 
   5  18   5        8.20      216.09     78.54 o 
  -5  19   5       68.41       28.48     51.35 o 
  -4  19   5      343.31      291.15     72.96 o 
  -3  19   5       20.08      121.62     65.87 o 
  -2  19   5       39.94      100.48     60.92 o 
  -1  19   5       24.73       37.78     57.85 o 
   0  19   5      112.92      108.43     79.37 o 
   1  19   5       29.36       -4.97    157.74 o 
   2  19   5      860.79     1052.36    222.04 o 
   3  19   5       16.98       85.83     66.59 o 
   4  19   5      215.79      110.02     72.36 o 
   5  19   5      566.46      634.79    164.33 o 
  -4  20   5        8.55      -20.85     60.49 o 
  -3  20   5      266.34      177.30     69.05 o 
  -2  20   5       37.03       95.66    105.05 o 
  -1  20   5      348.82      698.60    166.98 o 
   0  20   5        5.67      158.24     87.14 o 
   1  20   5        5.90     -134.42     82.70 o 
   2  20   5       61.99      -12.10     97.60 o 
   3  20   5      104.16       98.36     72.25 o 
   4  20   5       26.99       22.31     73.03 o 
  -4  21   5      339.12      291.76     86.51 o 
  -3  21   5       87.24       78.58     85.30 o 
  -2  21   5      452.43      535.69     94.11 o 
  -1  21   5       24.96      199.81    105.30 o 
   0  21   5       75.80      149.44     78.04 o 
   1  21   5       18.97       51.04    113.18 o 
   2  21   5       15.20      130.61    123.16 o 
   3  21   5       51.94       17.44    120.12 o 
  -2  22   5       95.71      104.67     74.31 o 
  -1  22   5       95.94      101.85    165.07 o 
   0  22   5       24.68      228.72    133.15 o 
   1  22   5      273.71      186.06    139.59 o 
   2  22   5       88.55      137.81    131.46 o 
  -9   0   6       20.37       14.69     70.04 o 
  -8   0   6      198.03      322.54     84.19 o 
  -7   0   6      266.26      191.69     52.70 o 
  -6   0   6     8406.96     8099.12    510.01 o 
  -5   0   6      176.40      240.56     44.33 o 
  -4   0   6     1360.78     1236.65     78.19 o 
  -3   0   6     3094.10     2698.27    124.49 o 
  -2   0   6     5617.25     5216.05    224.52 o 
  -1   0   6     9286.09     8624.53    439.35 o 
   0   0   6     1437.16     1239.29     72.11 o 
   1   0   6    17250.05    17203.73   1290.88 o 
   2   0   6      815.98      793.23     81.95 o 
   3   0   6       60.01       80.45     33.69 o 
   4   0   6      232.37      259.82     32.17 o 
   5   0   6     2192.19     2542.76    228.75 o 
   6   0   6       16.12       51.38    102.09 o 
   7   0   6      210.34      373.73    140.01 o 
   8   0   6      369.90      519.92    181.32 o 
   9   0   6       76.93      333.52    175.14 o 
  -9   1   6       35.19       84.19     53.45 o 
  -8   1   6      586.69      518.46     70.92 o 
  -7   1   6        7.35       20.44     33.72 o 
  -6   1   6     1646.43     1715.89     79.87 o 
  -5   1   6      699.06      731.47     44.75 o 
  -4   1   6      994.24      955.02     62.96 o 
  -3   1   6        0.23       11.06     16.73 o 
  -2   1   6        4.57       29.25     11.52 o 
  -1   1   6      663.17      716.13     31.47 o 
   0   1   6       13.56       29.06      9.63 o 
   1   1   6      803.46      924.64     78.71 o 
   2   1   6     3757.33     3440.15    191.69 o 
   3   1   6     3774.06     3639.49    183.70 o 
   4   1   6     1451.81     1433.98     77.67 o 
   5   1   6     1238.86     1291.44     86.69 o 
   6   1   6      312.26      530.09     89.03 o 
   7   1   6       67.65      164.32     88.38 o 
   8   1   6      544.88      661.02    133.32 o 
   9   1   6       80.23       72.36    108.26 o 
  -9   2   6       41.64       48.50     52.08 o 
  -8   2   6        0.21       65.47     41.09 o 
  -7   2   6        3.25       47.24     34.14 o 
  -6   2   6     1867.90     1664.89     93.24 o 
  -5   2   6      477.14      504.97     37.76 o 
  -4   2   6      295.54      347.69     38.12 o 
  -3   2   6     1351.85     1425.92     55.07 o 
  -2   2   6     1118.19     1246.61     47.71 o 
  -1   2   6      305.19      363.13     26.02 o 
   0   2   6      702.14      635.22     41.10 o 
   1   2   6     1364.31     1301.00     63.01 o 
   2   2   6       32.02       61.41     39.73 o 
   3   2   6       79.05       62.30     27.37 o 
   4   2   6      528.59      585.82     30.78 o 
   5   2   6       43.17       30.73     45.92 o 
   6   2   6      417.45      540.24    103.47 o 
   7   2   6      676.81      554.73    135.48 o 
   8   2   6     1606.87     1915.30    336.95 o 
   9   2   6        7.38       34.47    108.25 o 
  -9   3   6       13.27       41.76     51.15 o 
  -8   3   6     1052.24      941.53     82.29 o 
  -7   3   6        0.01       97.49     37.06 o 
  -6   3   6        1.93       78.62     33.37 o 
  -5   3   6     1069.69     1078.80     55.70 o 
  -4   3   6     1036.84      987.61     51.68 o 
  -3   3   6      879.04      767.61     35.97 o 
  -2   3   6      110.96      104.74     16.18 o 
  -1   3   6      407.84      427.61     26.24 o 
   0   3   6      347.30      400.79     31.54 o 
   1   3   6     1081.16     1098.53     50.66 o 
   2   3   6      578.81      680.74     68.30 o 
   3   3   6     3249.16     3020.08    171.68 o 
   4   3   6       14.85       15.23     11.62 o 
   5   3   6      878.24     1103.64    104.89 o 
   6   3   6        0.58       21.06     43.05 o 
   7   3   6       57.02       73.07    124.77 o 
   8   3   6      478.60      931.92    332.25 o 
   9   3   6       43.41       56.58    105.57 o 
  -9   4   6       52.05      118.42     54.56 o 
  -8   4   6        1.16        6.50     36.99 o 
  -7   4   6      382.71      431.75     54.41 o 
  -6   4   6      931.11      908.30     72.98 o 
  -5   4   6        2.04      -27.50     21.47 o 
  -4   4   6       97.49       69.32     23.72 o 
  -3   4   6     2532.56     2263.13     82.92 o 
  -2   4   6     1091.39     1009.30     43.67 o 
  -1   4   6      816.99      837.37     41.07 o 
   0   4   6      471.86      493.25     30.16 o 
   1   4   6     1612.67     1664.05     68.86 o 
   2   4   6       30.98       35.10     12.73 o 
   3   4   6      784.11      755.80     40.83 o 
   4   4   6      512.06      506.88     55.61 o 
   5   4   6       18.77       11.48     40.16 o 
   6   4   6      102.70       29.72     43.20 o 
   7   4   6      114.62      157.61     70.18 o 
   8   4   6       55.18      -93.50     77.38 o 
   9   4   6        6.99      131.61    139.97 o 
  -9   5   6      173.85      203.69     60.84 o 
  -8   5   6       40.51      123.38     48.23 o 
  -7   5   6       83.25      179.67     47.19 o 
  -6   5   6      156.99      137.35     39.35 o 
  -5   5   6       72.85       54.59     26.00 o 
  -4   5   6      324.67      326.23     31.51 o 
  -3   5   6     2117.18     2003.39     75.94 o 
  -2   5   6     2031.45     1908.76     74.83 o 
  -1   5   6     1182.02     1105.19     51.08 o 
   0   5   6        6.01       18.46     11.96 o 
   1   5   6       79.98       55.95     21.66 o 
   2   5   6     3544.58     3286.44    137.35 o 
   3   5   6     1244.30     1135.46     61.47 o 
   4   5   6     1446.14     1613.59     71.68 o 
   5   5   6      275.22      246.39     53.84 o 
   6   5   6      390.57      303.68    117.83 o 
   7   5   6        7.89       11.17     55.06 o 
   8   5   6        8.60      151.50    153.77 o 
   9   5   6      158.51      299.91    171.16 o 
  -9   6   6       85.23       62.09     63.64 o 
  -8   6   6        4.30       44.22     46.42 o 
  -7   6   6      200.11      180.93     55.47 o 
  -6   6   6      192.06      180.53     50.03 o 
  -5   6   6        2.02       55.01     26.65 o 
  -4   6   6      233.90      226.73     44.66 o 
  -3   6   6       70.91       78.23     20.97 o 
  -2   6   6        3.11       22.55     15.56 o 
  -1   6   6        2.46       33.11     12.94 o 
   0   6   6       27.98       49.27     14.41 o 
   1   6   6     1197.07     1158.80     58.35 o 
   2   6   6      621.78      642.47     38.61 o 
   3   6   6     1256.73     1250.12     67.05 o 
   4   6   6      589.99      633.24     52.15 o 
   5   6   6      167.70      211.97     54.55 o 
   6   6   6      300.94      494.97    120.95 o 
   7   6   6      185.49      168.46     95.48 o 
   8   6   6       92.42       66.02    141.66 o 
  -9   7   6       37.73      103.14     55.29 o 
  -8   7   6       43.18       77.11     48.89 o 
  -7   7   6       23.53       25.17     53.06 o 
  -6   7   6      226.74      109.25     42.26 o 
  -5   7   6       67.84       60.11     28.76 o 
  -4   7   6     1500.25     1731.11     99.88 o 
  -3   7   6     1102.61     1019.72     56.17 o 
  -2   7   6     1663.37     1595.67     71.35 o 
  -1   7   6     2868.81     2704.22    108.55 o 
   0   7   6       19.46       13.93     14.32 o 
   1   7   6     3688.37     3537.60    138.41 o 
   2   7   6        4.93      -16.45     15.52 o 
   3   7   6       72.91      152.50     26.49 o 
   4   7   6     7059.30     6362.38    343.92 o 
   5   7   6        0.41       17.50     38.19 o 
   6   7   6        0.34       20.91     44.03 o 
   7   7   6      384.76      282.70    173.46 o 
   8   7   6       88.15      246.74    111.20 o 
  -9   8   6      120.11      181.39     62.17 o 
  -8   8   6        1.18       41.42     47.71 o 
  -7   8   6      180.98      235.49     61.60 o 
  -6   8   6        1.26       20.77     51.16 o 
  -5   8   6       55.56       32.55     32.13 o 
  -4   8   6     2364.42     2257.58    113.61 o 
  -3   8   6      403.82      422.65     38.84 o 
  -2   8   6      124.16      117.16     23.59 o 
  -1   8   6      631.90      634.32     38.44 o 
   0   8   6      874.14      974.64     50.92 o 
   1   8   6       20.85       14.54     16.71 o 
   2   8   6      217.36      259.53     37.87 o 
   3   8   6      279.43      304.91     30.94 o 
   4   8   6     2103.80     2310.59    197.65 o 
   5   8   6      139.18       64.69     47.28 o 
   6   8   6     1036.57      723.69    100.14 o 
   7   8   6      434.24      341.55    104.01 o 
   8   8   6       32.02      147.33     79.54 o 
  -8   9   6       77.07       33.10     48.54 o 
  -7   9   6      158.79      175.74     52.90 o 
  -6   9   6      147.40      237.17     49.05 o 
  -5   9   6        0.24        1.39     30.57 o 
  -4   9   6      274.82      303.42     42.72 o 
  -3   9   6     1199.64     1046.66     62.55 o 
  -2   9   6      148.99      202.97     28.34 o 
  -1   9   6     1255.54     1263.69     65.27 o 
   0   9   6       92.26      128.40     24.82 o 
   1   9   6     1029.80     1165.22     63.72 o 
   2   9   6      347.14      430.16     40.70 o 
   3   9   6      199.45      146.44     26.50 o 
   4   9   6      424.85      514.93     57.30 o 
   5   9   6      454.54      617.38     89.87 o 
   6   9   6       21.81       25.19     51.25 o 
   7   9   6       12.69      129.98     69.07 o 
   8   9   6       40.78       53.01     69.20 o 
  -8  10   6        0.00        8.05     47.32 o 
  -7  10   6      227.53      207.28     53.37 o 
  -6  10   6      311.49      321.97     73.94 o 
  -5  10   6      216.44      189.16     41.83 o 
  -4  10   6       65.52       72.01     28.36 o 
  -3  10   6       25.93        3.16     49.12 o 
  -2  10   6      698.75      783.61     64.14 o 
  -1  10   6        5.30       46.26     25.05 o 
   0  10   6      190.28      191.68     31.81 o 
   1  10   6      604.49      583.78     39.24 o 
   2  10   6      320.62      308.35     40.57 o 
   3  10   6     1774.89     1717.16     96.57 o 
   4  10   6       11.40       11.29     32.07 o 
   5  10   6        0.81      -16.13     45.32 o 
   6  10   6      263.68      272.23     66.68 o 
   7  10   6       96.38      168.49     59.85 o 
   8  10   6      284.02      435.07     98.12 o 
  -8  11   6      125.44      101.18     57.37 o 
  -7  11   6       54.09      110.21     49.13 o 
  -6  11   6        6.89       29.76     37.60 o 
  -5  11   6       48.34       33.66     34.79 o 
  -4  11   6       95.47       33.78     36.44 o 
  -3  11   6       49.62       21.91     30.08 o 
  -2  11   6     1006.54     1036.23    156.91 o 
  -1  11   6      273.81      305.57     36.26 o 
   0  11   6        5.03       31.84     22.39 o 
   1  11   6       49.57       13.80     24.77 o 
   2  11   6      251.09      259.29     46.04 o 
   3  11   6     1297.81     1132.66    101.45 o 
   4  11   6      926.30      922.59    102.65 o 
   5  11   6       37.72        0.78     60.61 o 
   6  11   6      176.78      149.47     66.85 o 
   7  11   6        4.31      -27.93     55.21 o 
   8  11   6       27.31       32.53     69.69 o 
  -8  12   6        3.41       55.92     59.27 o 
  -7  12   6       61.63      157.43     66.51 o 
  -6  12   6       96.93       33.27     39.66 o 
  -5  12   6      362.32      350.45     59.80 o 
  -4  12   6       18.83      -22.07     30.12 o 
  -3  12   6      150.32       77.32     61.07 o 
  -2  12   6      262.33      243.28     43.60 o 
  -1  12   6      373.66      376.06     49.60 o 
   0  12   6      627.38      656.08     48.80 o 
   1  12   6      146.85      151.12     36.84 o 
   2  12   6      136.44      129.19     34.10 o 
   3  12   6      109.22      133.30     50.62 o 
   4  12   6       50.33       35.76     54.07 o 
   5  12   6        2.80      107.48     47.95 o 
   6  12   6       46.28       37.41     58.36 o 
   7  12   6       23.50       91.76     65.14 o 
  -8  13   6        7.65       80.86     72.02 o 
  -7  13   6       46.53       55.82     47.45 o 
  -6  13   6       38.44       86.16     40.87 o 
  -5  13   6       52.01      113.67     49.37 o 
  -4  13   6      521.02      528.35     68.56 o 
  -3  13   6      404.10      262.50     62.25 o 
  -2  13   6      156.39      186.47     42.14 o 
  -1  13   6       15.67       53.55     30.01 o 
   0  13   6      481.38      490.12     44.06 o 
   1  13   6       26.14      -13.86     37.97 o 
   2  13   6     1397.33     1169.24    102.92 o 
   3  13   6      366.15      267.33     65.21 o 
   4  13   6      263.31      243.04     62.79 o 
   5  13   6       22.34        5.21     70.12 o 
   6  13   6       18.05      -11.78     59.65 o 
   7  13   6       60.74      132.46     72.51 o 
  -7  14   6      239.11      206.02     70.02 o 
  -6  14   6       22.64       55.64     53.14 o 
  -5  14   6      113.41       69.44     49.09 o 
  -4  14   6       84.12       97.99     44.12 o 
  -3  14   6       22.82       88.80     60.35 o 
  -2  14   6       42.08       58.02     38.35 o 
  -1  14   6      136.97      130.50     34.26 o 
   0  14   6       79.87      110.70     31.76 o 
   1  14   6       23.87       11.45     28.59 o 
   2  14   6      800.20      771.17     68.19 o 
   3  14   6       26.64       14.67     37.89 o 
   4  14   6      185.84      143.77     53.65 o 
   5  14   6       18.95      -16.14     50.64 o 
   6  14   6        2.12       44.77     63.36 o 
   7  14   6       55.00       58.56     73.53 o 
  -7  15   6      135.17      103.00     64.85 o 
  -6  15   6       67.34       14.74     90.28 o 
  -5  15   6        4.64       73.43     48.21 o 
  -4  15   6      263.44      269.21     99.96 o 
  -3  15   6       12.17       -1.57     50.73 o 
  -2  15   6        3.93       54.51     50.17 o 
  -1  15   6      304.26      355.94     86.23 o 
   0  15   6       50.85       60.03     35.04 o 
   1  15   6     1833.97     1784.14    103.25 o 
   2  15   6        2.53       19.37     27.56 o 
   3  15   6      158.92      121.34     36.81 o 
   4  15   6        8.03        1.92     57.62 o 
   5  15   6        0.66       43.82     65.01 o 
   6  15   6      267.30      211.02     79.48 o 
  -6  16   6        2.75       13.37     73.92 o 
  -5  16   6        8.31       10.36     48.68 o 
  -4  16   6      648.38      329.04     71.79 o 
  -3  16   6       96.26      166.58     54.58 o 
  -2  16   6       43.73       62.95     46.36 o 
  -1  16   6       60.94      121.18     66.81 o 
   0  16   6       17.59      106.60    139.63 o 
   1  16   6        3.51       34.64     48.76 o 
   2  16   6      347.87      205.15     55.40 o 
   3  16   6      269.27      199.42     54.37 o 
   4  16   6      579.80      496.50    144.64 o 
   5  16   6      186.13      123.81     71.40 o 
   6  16   6      137.28      185.36    127.21 o 
  -6  17   6        1.27       23.91     57.36 o 
  -5  17   6      251.59      428.42    137.59 o 
  -4  17   6     1129.06      788.17    104.84 o 
  -3  17   6       72.95      109.65     53.46 o 
  -2  17   6      330.28      234.11     71.80 o 
  -1  17   6      313.33      496.17     79.72 o 
   0  17   6      522.26      626.30    167.52 o 
   1  17   6       70.91      232.84     79.28 o 
   2  17   6      814.11      647.95     92.26 o 
   3  17   6      176.96      259.23     73.62 o 
   4  17   6        5.32       46.28     63.10 o 
   5  17   6      113.05      202.71     80.49 o 
  -5  18   6       66.93      111.61     62.22 o 
  -4  18   6      239.19      286.40     68.17 o 
  -3  18   6        0.84      155.23     60.87 o 
  -2  18   6        3.60       22.00     51.62 o 
  -1  18   6       62.20      111.68     59.82 o 
   0  18   6      191.45      215.60     82.75 o 
   1  18   6      228.05      260.21    126.04 o 
   2  18   6       73.02       41.59     47.08 o 
   3  18   6      546.16      610.49     98.44 o 
   4  18   6       31.16      -11.73     65.94 o 
   5  18   6       18.42       98.65     96.72 o 
  -5  19   6        9.66       87.64     54.95 o 
  -4  19   6       92.31      152.23     67.03 o 
  -3  19   6       31.00       56.77     75.43 o 
  -2  19   6      241.00      192.47     87.40 o 
  -1  19   6       92.07      115.50     77.08 o 
   0  19   6       60.05       53.10    101.28 o 
   1  19   6       20.08      -36.01     67.21 o 
   2  19   6      179.38      180.81    121.56 o 
   3  19   6       89.38      161.96     71.18 o 
   4  19   6      112.34      202.33    115.61 o 
  -4  20   6      349.43      295.38     80.66 o 
  -3  20   6        0.52       18.37     60.14 o 
  -2  20   6       17.82       64.86     62.18 o 
  -1  20   6       42.05      219.50    101.20 o 
   0  20   6      269.47      448.52    113.16 o 
   1  20   6       10.08       87.81     69.64 o 
   2  20   6       64.73       86.26    120.46 o 
   3  20   6       70.66      -34.96    108.86 o 
   4  20   6      144.77      188.54     84.62 o 
  -3  21   6      503.44      437.34     96.12 o 
  -2  21   6       49.94       -7.59     83.09 o 
  -1  21   6      221.85      473.20    118.22 o 
   0  21   6       42.95      164.46     92.39 o 
   1  21   6       10.28      173.95    124.60 o 
   2  21   6        3.81     -121.64    101.49 o 
   3  21   6        0.38       72.12    135.10 o 
  -2  22   6        4.24       25.01     92.08 o 
  -1  22   6       15.26       37.21     88.39 o 
   0  22   6      148.87      303.47    145.00 o 
   1  22   6      109.14       85.41    113.26 o 
  -9   1   7        1.48       57.49     52.11 o 
  -8   1   7       94.14      122.12     50.88 o 
  -7   1   7        4.42        7.82     32.70 o 
  -6   1   7      157.56       77.73     31.38 o 
  -5   1   7      684.66      662.88     47.10 o 
  -4   1   7      622.72      578.47     38.54 o 
  -3   1   7     1194.74     1319.24     53.47 o 
  -2   1   7       45.79       36.20     11.36 o 
  -1   1   7      655.88      737.93     39.96 o 
   0   1   7      489.14      512.08     28.93 o 
   1   1   7     1436.10     1423.00     85.20 o 
   2   1   7      215.54      149.30     26.48 o 
   3   1   7      619.27      679.12     72.68 o 
   4   1   7      325.26      337.40     48.96 o 
   5   1   7      315.08      203.33     59.90 o 
   6   1   7       10.76       21.59     65.65 o 
   7   1   7       35.93      222.79     95.87 o 
   8   1   7       31.10      174.81    111.36 o 
  -9   2   7        0.02       21.21     50.91 o 
  -8   2   7        3.28       16.49     38.34 o 
  -7   2   7       89.68       67.60     50.05 o 
  -6   2   7      378.13      510.14     62.66 o 
  -5   2   7       69.91       89.14     25.99 o 
  -4   2   7      109.94       87.38     22.21 o 
  -3   2   7      467.10      420.09     28.46 o 
  -2   2   7      184.17      206.18     20.88 o 
  -1   2   7       24.59       -1.54     10.11 o 
   0   2   7     2516.83     2453.56     89.44 o 
   1   2   7       25.48       43.23     32.45 o 
   2   2   7      852.27      950.44     85.75 o 
   3   2   7       21.28        9.36     26.65 o 
   4   2   7       12.50      -41.71     32.58 o 
   5   2   7     1317.99     1501.35    136.22 o 
   6   2   7        2.41       75.83    149.49 o 
   7   2   7      128.45      215.71    168.92 o 
   8   2   7      202.11       86.31     90.24 o 
  -9   3   7       16.08       57.67     52.25 o 
  -8   3   7      191.28      142.59     43.24 o 
  -7   3   7      174.68      291.95     49.56 o 
  -6   3   7      115.15       84.54     54.81 o 
  -5   3   7      227.85      260.97     30.34 o 
  -4   3   7      550.59      530.38     38.91 o 
  -3   3   7      262.96      252.46     21.97 o 
  -2   3   7      877.34      836.21     39.01 o 
  -1   3   7        0.24       21.23     11.31 o 
   0   3   7     1621.06     1615.33     66.14 o 
   1   3   7      524.07      561.62     31.57 o 
   2   3   7        0.85       26.60     43.00 o 
   3   3   7      128.99      262.30     68.87 o 
   4   3   7      616.30      655.20     79.69 o 
   5   3   7       45.07      120.67     64.40 o 
   6   3   7      281.85      378.84     77.55 o 
   7   3   7        6.11      118.85     90.52 o 
   8   3   7      204.50      125.82    160.41 o 
  -9   4   7        2.31       28.69     60.42 o 
  -8   4   7       98.76       90.73     47.44 o 
  -7   4   7       37.57       79.18     50.50 o 
  -6   4   7      526.95      585.16     65.44 o 
  -5   4   7        4.27      -21.00     23.80 o 
  -4   4   7     2000.10     2086.86     91.68 o 
  -3   4   7      543.19      449.29     35.69 o 
  -2   4   7     2841.54     2467.70     88.18 o 
  -1   4   7     3197.92     3141.84    115.60 o 
   0   4   7      126.78       97.66     14.69 o 
   1   4   7     2544.43     2463.23    103.85 o 
   2   4   7       35.81       20.23     12.97 o 
   3   4   7     1757.38     1853.94    117.04 o 
   4   4   7      532.30      577.45     77.83 o 
   5   4   7       81.32       76.99     44.63 o 
   6   4   7        9.07        1.34     53.63 o 
   7   4   7      121.56      204.19     94.95 o 
   8   4   7        2.00      113.85    101.78 o 
  -9   5   7       71.89       30.80     50.43 o 
  -8   5   7       47.89      151.66     60.32 o 
  -7   5   7      182.63       93.42     43.02 o 
  -6   5   7      116.55       84.43     38.75 o 
  -5   5   7      173.71      138.62     30.49 o 
  -4   5   7      505.16      469.88     39.17 o 
  -3   5   7      635.82      612.01     43.77 o 
  -2   5   7      978.59      925.71     42.81 o 
  -1   5   7      337.50      380.83     44.62 o 
   0   5   7      944.37     1041.48     45.12 o 
   1   5   7        9.88       55.14     18.49 o 
   2   5   7      720.05      765.33     41.52 o 
   3   5   7       82.70       55.75     16.55 o 
   4   5   7      157.31      211.76     70.39 o 
   5   5   7      810.99      640.79     80.27 o 
   6   5   7      110.43       74.54     60.10 o 
   7   5   7        3.14        3.65     79.25 o 
   8   5   7      248.99       96.69    110.00 o 
  -9   6   7        4.53       38.93     50.08 o 
  -8   6   7       62.55       75.89     48.64 o 
  -7   6   7      141.66      173.04     47.84 o 
  -6   6   7       13.25        2.21     44.58 o 
  -5   6   7      329.78      246.63     39.21 o 
  -4   6   7      178.01      210.29     34.69 o 
  -3   6   7       87.76       85.03     22.72 o 
  -2   6   7      424.90      470.49     32.89 o 
  -1   6   7        1.96       36.59     17.65 o 
   0   6   7     2308.84     2201.94     84.26 o 
   1   6   7     1354.58     1324.14     64.83 o 
   2   6   7      520.19      517.48     41.58 o 
   3   6   7        7.12       45.40     28.68 o 
   4   6   7        2.74       37.23     49.87 o 
   5   6   7       83.30       41.43     42.64 o 
   6   6   7        3.89       28.86     46.17 o 
   7   6   7      154.46       35.81     64.10 o 
   8   6   7      518.69      224.83    224.41 o 
  -9   7   7       43.94       10.75     50.50 o 
  -8   7   7      366.14      382.56     66.03 o 
  -7   7   7        0.72       -3.97     38.27 o 
  -6   7   7       78.79      140.10     44.52 o 
  -5   7   7       32.64       67.51     34.44 o 
  -4   7   7     5121.39     4961.26    220.12 o 
  -3   7   7       81.89      100.20     26.57 o 
  -2   7   7      309.88      267.37     27.78 o 
  -1   7   7       27.44        6.16     16.22 o 
   0   7   7        8.62       10.09     15.79 o 
   1   7   7     1037.56     1196.56     71.69 o 
   2   7   7       97.71      103.59     30.61 o 
   3   7   7     8044.65     7575.85    411.97 o 
   4   7   7     2229.04     2480.25    230.03 o 
   5   7   7        0.87       -1.39     43.56 o 
   6   7   7      120.66       40.81     45.52 o 
   7   7   7      327.03      552.37    106.43 o 
   8   7   7      157.60      150.34    101.67 o 
  -8   8   7       57.60       76.21     48.44 o 
  -7   8   7        1.68      -57.41     39.47 o 
  -6   8   7      106.91       64.71     40.91 o 
  -5   8   7       87.57      112.83     37.73 o 
  -4   8   7     1032.92     1114.11     72.02 o 
  -3   8   7      419.19      446.13     42.23 o 
  -2   8   7      479.74      465.30     40.16 o 
  -1   8   7      526.93      617.61     45.59 o 
   0   8   7       50.06       44.25     19.41 o 
   1   8   7      143.42      113.14     23.00 o 
   2   8   7     2848.80     2568.37    115.19 o 
   3   8   7       16.76       69.93     26.30 o 
   4   8   7      174.67      185.76     56.80 o 
   5   8   7        8.81       30.05     46.80 o 
   6   8   7        1.18       68.16     50.79 o 
   7   8   7       73.32      -20.29     62.29 o 
   8   8   7      118.94      234.56    173.95 o 
  -8   9   7        4.81       21.76     49.67 o 
  -7   9   7       32.58       42.51     43.01 o 
  -6   9   7       59.71       92.61     45.65 o 
  -5   9   7       67.67       98.27     39.65 o 
  -4   9   7        0.58       76.87     29.87 o 
  -3   9   7     1040.85      878.62     61.21 o 
  -2   9   7       50.98       59.18     27.46 o 
  -1   9   7      492.23      486.45     46.94 o 
   0   9   7        0.64       21.24     19.53 o 
   1   9   7     1675.62     1599.68     79.77 o 
   2   9   7     1932.84     1914.80    134.47 o 
   3   9   7     1334.35     1123.03     85.23 o 
   4   9   7      239.03      184.54     58.94 o 
   5   9   7        0.12       40.27     47.77 o 
   6   9   7      201.24      137.64     77.87 o 
   7   9   7        1.69      124.60     59.28 o 
   8   9   7       62.01      178.44    150.76 o 
  -8  10   7      176.81      177.54     64.50 o 
  -7  10   7        0.74       10.84     44.36 o 
  -6  10   7      367.02      378.07     61.03 o 
  -5  10   7      338.51      388.37     71.65 o 
  -4  10   7      293.99      275.89     49.02 o 
  -3  10   7        0.08       20.80     25.51 o 
  -2  10   7      369.49      336.25     47.47 o 
  -1  10   7       74.66       60.95     29.76 o 
   0  10   7      394.61      429.17     36.15 o 
   1  10   7      342.51      320.18     35.28 o 
   2  10   7     2732.02     2373.65    107.33 o 
   3  10   7      272.16      227.45     50.99 o 
   4  10   7      196.06      105.46     57.80 o 
   5  10   7     1620.26     1637.11    163.23 o 
   6  10   7       43.85       71.36     54.31 o 
   7  10   7      254.28      110.44     73.32 o 
  -8  11   7        5.52      -30.30     50.63 o 
  -7  11   7       28.47       19.73     45.53 o 
  -6  11   7      205.12      220.39     59.00 o 
  -5  11   7      616.46      607.08     70.01 o 
  -4  11   7     1496.44     1501.07     98.75 o 
  -3  11   7     1130.86     1018.14     70.29 o 
  -2  11   7      728.63      785.73     68.17 o 
  -1  11   7      894.64      932.19     63.91 o 
   0  11   7     3235.42     3182.07    152.14 o 
   1  11   7       15.73       23.31     28.75 o 
   2  11   7      128.60      149.93     34.70 o 
   3  11   7     2275.42     1704.96    353.56 o 
   4  11   7       49.50       79.66     53.21 o 
   5  11   7       13.56       73.06     46.55 o 
   6  11   7       25.57       41.29     56.35 o 
   7  11   7      576.88      610.45    142.65 o 
  -8  12   7      158.10      209.26     63.58 o 
  -7  12   7      163.09      153.69     52.17 o 
  -6  12   7        0.09       -7.49     39.90 o 
  -5  12   7     1175.99     1091.42     85.43 o 
  -4  12   7      319.11      260.01     47.25 o 
  -3  12   7      111.98       89.64    112.17 o 
  -2  12   7        8.94       32.40     43.02 o 
  -1  12   7     1151.94     1175.11     87.99 o 
   0  12   7       59.26      101.02     55.94 o 
   1  12   7        6.67      -28.31     28.47 o 
   2  12   7     3353.16     2790.77    167.27 o 
   3  12   7      689.98      547.51     80.28 o 
   4  12   7      870.70      664.55    125.57 o 
   5  12   7      832.31      803.85    162.35 o 
   6  12   7      251.10      371.20     88.72 o 
   7  12   7       92.34      136.35    105.91 o 
  -7  13   7      145.42      160.43     77.05 o 
  -6  13   7       53.22       27.50     40.46 o 
  -5  13   7      576.28      508.02     61.64 o 
  -4  13   7       31.56       24.08     41.21 o 
  -3  13   7     1403.28     1528.53    136.11 o 
  -2  13   7      239.25      253.54     62.11 o 
  -1  13   7     1524.05     1571.83     99.13 o 
   0  13   7      783.93      879.16     71.56 o 
   1  13   7      718.98      740.60     64.83 o 
   2  13   7      600.17      671.05     60.78 o 
   3  13   7        0.16       -0.09     49.82 o 
   4  13   7        4.15       72.75     49.92 o 
   5  13   7      133.80      136.10     56.88 o 
   6  13   7        0.89       18.26     58.56 o 
   7  13   7      336.71      404.01     91.94 o 
  -7  14   7      773.10      880.30    128.82 o 
  -6  14   7      151.19      154.90     60.14 o 
  -5  14   7      104.25      152.55     54.19 o 
  -4  14   7        4.59       29.28     53.01 o 
  -3  14   7       24.63       65.96     57.45 o 
  -2  14   7      570.55      650.85    110.15 o 
  -1  14   7      379.77      334.90     48.47 o 
   0  14   7     2029.99     2007.84    140.26 o 
   1  14   7       62.88       98.38     38.21 o 
   2  14   7     1282.30     1104.30     81.42 o 
   3  14   7        0.19       19.08     51.65 o 
   4  14   7        9.38       17.00     47.72 o 
   5  14   7     1499.71     1282.05    239.33 o 
   6  14   7        8.07       93.58     70.81 o 
  -7  15   7      209.72      117.02     70.52 o 
  -6  15   7      365.93      300.70     75.18 o 
  -5  15   7        5.34       67.32     48.05 o 
  -4  15   7       46.94        4.55     46.11 o 
  -3  15   7      622.21      697.82     93.34 o 
  -2  15   7       46.19       -9.38     44.34 o 
  -1  15   7      261.94      366.34     66.14 o 
   0  15   7      794.86      873.26     86.50 o 
   1  15   7      839.25      773.68     80.36 o 
   2  15   7      661.77      639.87     64.23 o 
   3  15   7        2.51       44.44     41.53 o 
   4  15   7       65.29        2.11     58.95 o 
   5  15   7       38.05       53.43     64.45 o 
   6  15   7      275.95      224.34     84.49 o 
  -6  16   7       27.00       18.75     59.68 o 
  -5  16   7      756.82      740.78    146.35 o 
  -4  16   7       10.54       46.74     49.06 o 
  -3  16   7       89.20      132.75     50.84 o 
  -2  16   7        1.30      -51.39     48.43 o 
  -1  16   7      568.92      593.22    176.71 o 
   0  16   7     1050.57     1277.00    163.02 o 
   1  16   7       15.30       66.03    113.94 o 
   2  16   7      533.25      484.92     68.28 o 
   3  16   7       60.06       99.00     77.91 o 
   4  16   7      532.76      542.66    146.58 o 
   5  16   7       91.26       75.32     76.93 o 
  -6  17   7       66.78      140.78     68.71 o 
  -5  17   7      153.52      193.66     60.89 o 
  -4  17   7      217.78      257.15     61.77 o 
  -3  17   7        0.02       21.10     52.18 o 
  -2  17   7       22.39      -27.40     48.86 o 
  -1  17   7       34.81      -11.57     60.06 o 
   0  17   7      260.89      255.06    110.26 o 
   1  17   7        3.00       -2.78     79.44 o 
   2  17   7        0.74       55.10     46.10 o 
   3  17   7      367.95      420.35     67.52 o 
   4  17   7       74.01       41.60     60.41 o 
   5  17   7        8.06       25.79     71.33 o 
  -5  18   7       94.60      105.06     67.01 o 
  -4  18   7        2.62       11.05     52.88 o 
  -3  18   7       15.07        3.16     54.69 o 
  -2  18   7      350.91      197.08    114.30 o 
  -1  18   7      711.68      645.89    125.21 o 
   0  18   7       16.83      174.25     82.28 o 
   1  18   7      337.48       98.99    109.20 o 
   2  18   7       51.05       25.19     56.47 o 
   3  18   7       47.58       83.76     69.78 o 
   4  18   7        0.05       56.82     70.51 o 
  -4  19   7       27.06       81.36     67.98 o 
  -3  19   7        4.94       15.40     56.70 o 
  -2  19   7      130.97      186.18     88.86 o 
  -1  19   7       11.45       67.44     99.34 o 
   0  19   7       16.51        2.88     97.22 o 
   1  19   7      356.20      241.97     87.73 o 
   2  19   7       29.78      288.40    130.87 o 
   3  19   7        0.84      194.79     72.16 o 
   4  19   7       90.20      279.39     91.42 o 
  -3  20   7       62.60       79.34     67.74 o 
  -2  20   7      322.91      137.78    159.48 o 
  -1  20   7       23.72      124.10    116.65 o 
   0  20   7      260.45      327.90    106.59 o 
   1  20   7      497.60      371.81    166.63 o 
   2  20   7      362.78      772.17    202.74 o 
   3  20   7      185.73      194.95    137.98 o 
  -2  21   7      148.96      110.99     95.54 o 
  -1  21   7        0.06       82.64     91.32 o 
   0  21   7      299.55      332.64    140.60 o 
   1  21   7        3.26       99.55    116.31 o 
   2  21   7      363.15      370.09    157.53 o 
  -9   0   8       79.80      129.11     95.99 o 
  -8   0   8     1667.89     1722.36    294.24 o 
  -7   0   8       65.08      114.51     96.58 o 
  -6   0   8       22.93       12.44     39.40 o 
  -5   0   8       52.75       49.65     42.20 o 
  -4   0   8     3933.00     3847.02    216.78 o 
  -3   0   8     3518.75     3216.84    181.97 o 
  -2   0   8       69.31       19.72     21.38 o 
  -1   0   8     2639.16     2724.75    149.65 o 
   0   0   8     1201.52     1218.22    113.60 o 
   1   0   8     1548.92     1495.59    101.16 o 
   2   0   8     4261.45     4242.00    332.61 o 
   3   0   8     1459.28     1520.47    239.22 o 
   4   0   8      741.64      815.80    104.85 o 
   5   0   8       68.87       -1.69     91.68 o 
   6   0   8      109.73      247.09    124.18 o 
   7   0   8      238.86       25.56    112.92 o 
   8   0   8      613.68      419.44    178.69 o 
  -9   1   8      322.83      393.65    133.52 o 
  -8   1   8      276.98      225.22     89.73 o 
  -7   1   8       90.07      122.86     40.96 o 
  -6   1   8      280.66      332.74     47.90 o 
  -5   1   8      590.06      667.89     51.37 o 
  -4   1   8      929.87     1012.50     53.62 o 
  -3   1   8      359.36      377.63     41.52 o 
  -2   1   8      192.99      170.10     19.20 o 
  -1   1   8       81.40       66.73     14.26 o 
   0   1   8      688.31      666.13     37.27 o 
   1   1   8      244.99      305.72     34.21 o 
   2   1   8     2724.14     2762.77    190.45 o 
   3   1   8       34.54       33.09     60.20 o 
   4   1   8     1041.08      916.36    174.19 o 
   5   1   8      413.51      661.10    116.60 o 
   6   1   8       17.43       30.45     83.80 o 
   7   1   8      275.91      144.71    116.82 o 
   8   1   8        7.15       15.32     97.63 o 
  -9   2   8       41.18       -1.78     61.62 o 
  -8   2   8     1015.52      936.35    175.70 o 
  -7   2   8        7.11       26.90     34.76 o 
  -6   2   8      373.91      434.90     52.50 o 
  -5   2   8       49.26       82.71     25.31 o 
  -4   2   8     4179.51     4229.28    165.70 o 
  -3   2   8      121.83      110.11     29.82 o 
  -2   2   8       64.92       58.02     14.94 o 
  -1   2   8     5071.60     4840.40    170.09 o 
   0   2   8       87.72       92.67     13.00 o 
   1   2   8      108.57       73.69     34.30 o 
   2   2   8     1155.53     1223.81    106.59 o 
   3   2   8      707.77      759.90     80.15 o 
   4   2   8        7.18      -35.93     58.87 o 
   5   2   8     1420.03     1482.87    172.44 o 
   6   2   8      285.37      161.58     85.99 o 
   7   2   8      594.17      405.64    163.03 o 
   8   2   8       36.88      -14.39     94.12 o 
  -9   3   8       97.73      192.79     61.41 o 
  -8   3   8       60.29       89.81     42.40 o 
  -7   3   8        8.80       -5.11     34.38 o 
  -6   3   8      293.79      342.32     59.88 o 
  -5   3   8     1834.66     2013.43     92.04 o 
  -4   3   8     1009.90      893.18     52.78 o 
  -3   3   8        3.60       29.07     21.89 o 
  -2   3   8      126.39      111.09     16.47 o 
  -1   3   8      696.12      647.33     30.57 o 
   0   3   8      252.34      213.97     17.64 o 
   1   3   8       25.73       30.81     13.63 o 
   2   3   8     4065.19     3759.16    250.71 o 
   3   3   8      153.47      151.21     46.15 o 
   4   3   8     1323.97     1510.17    183.44 o 
   5   3   8       39.94       11.90     48.34 o 
   6   3   8      232.65      281.32    128.96 o 
   7   3   8      442.42      701.29    290.43 o 
   8   3   8      129.64       74.99    102.70 o 
  -9   4   8       23.29       44.15     64.35 o 
  -8   4   8       25.62       75.90     46.35 o 
  -7   4   8      175.03       64.97     44.01 o 
  -6   4   8        0.34        9.62     33.61 o 
  -5   4   8       23.18       18.45     26.26 o 
  -4   4   8      914.53      847.12     51.45 o 
  -3   4   8      281.29      245.51     28.66 o 
  -2   4   8        2.84       22.37     14.33 o 
  -1   4   8        0.22        7.38     12.98 o 
   0   4   8      550.91      573.67     32.05 o 
   1   4   8       94.31       90.23     15.67 o 
   2   4   8     1042.34     1012.29     96.60 o 
   3   4   8      641.08      734.90     82.58 o 
   4   4   8      310.11      420.31    100.84 o 
   5   4   8      107.45      181.77     61.34 o 
   6   4   8      198.83      155.74     82.75 o 
   7   4   8       63.36       -4.96    107.50 o 
   8   4   8        2.77       29.64     99.35 o 
  -9   5   8        0.86       17.77     50.17 o 
  -8   5   8       69.52       93.49     49.36 o 
  -7   5   8       11.75      121.30     45.02 o 
  -6   5   8       97.96       85.87     38.53 o 
  -5   5   8        0.02        0.07     32.52 o 
  -4   5   8      205.58      123.84     29.08 o 
  -3   5   8      342.00      435.43     37.80 o 
  -2   5   8      478.69      542.01     37.08 o 
  -1   5   8      393.01      340.62     25.94 o 
   0   5   8       18.37       41.82     14.57 o 
   1   5   8     4083.67     3907.98    162.35 o 
   2   5   8     1768.81     1671.44     82.94 o 
   3   5   8        4.31       40.17     71.38 o 
   4   5   8        8.75      -98.61     57.50 o 
   5   5   8      312.59      220.76     64.94 o 
   6   5   8      121.49      187.94     66.85 o 
   7   5   8        7.91       37.92     83.01 o 
   8   5   8      270.81      340.75    151.56 o 
  -8   6   8      110.75      100.29     49.39 o 
  -7   6   8       97.01       86.94     47.70 o 
  -6   6   8       55.13       47.32     39.67 o 
  -5   6   8      292.88      214.35     58.90 o 
  -4   6   8       54.54       34.60     26.82 o 
  -3   6   8       21.41       46.39     22.65 o 
  -2   6   8      125.33      122.03     21.39 o 
  -1   6   8      100.23       85.27     23.78 o 
   0   6   8      223.68      252.87     23.59 o 
   1   6   8      544.22      546.91     39.01 o 
   2   6   8     1018.72     1030.36     65.97 o 
   3   6   8      349.04      491.36     71.79 o 
   4   6   8      126.10      150.93     54.14 o 
   5   6   8      842.99      641.39    130.93 o 
   6   6   8      698.95      617.34     92.42 o 
   7   6   8        9.70      -41.91     79.95 o 
   8   6   8       74.84      285.77    156.18 o 
  -8   7   8       26.93      -39.49     51.46 o 
  -7   7   8        5.18       -6.62     41.34 o 
  -6   7   8       19.08       -9.43     35.73 o 
  -5   7   8     1189.69     1287.61    115.06 o 
  -4   7   8      404.85      463.55     58.50 o 
  -3   7   8      190.56      143.50     31.02 o 
  -2   7   8     1092.64     1075.24     59.83 o 
  -1   7   8      223.50      250.47     26.36 o 
   0   7   8     2268.04     2252.44     95.78 o 
   1   7   8      316.33      288.77     29.49 o 
   2   7   8     2283.87     2019.04    125.54 o 
   3   7   8       82.07      154.75     51.81 o 
   4   7   8       37.79       80.03    101.19 o 
   5   7   8       61.27       79.67     47.44 o 
   6   7   8      404.13      578.53    172.17 o 
   7   7   8        7.45      105.03     84.54 o 
   8   7   8      425.80      594.90    142.72 o 
  -8   8   8      244.46      209.34     61.68 o 
  -7   8   8       13.44       23.06     41.91 o 
  -6   8   8       59.02       96.07     44.37 o 
  -5   8   8     1025.58     1245.84    104.02 o 
  -4   8   8      418.66      299.51     41.00 o 
  -3   8   8      289.17      261.83     47.41 o 
  -2   8   8      311.34      318.74     36.92 o 
  -1   8   8      405.63      362.62     31.97 o 
   0   8   8      242.42      240.18     30.60 o 
   1   8   8      420.73      399.38     34.92 o 
   2   8   8       31.26       45.03     25.78 o 
   3   8   8     1654.58     1380.73    159.06 o 
   4   8   8      250.76      158.30     59.03 o 
   5   8   8      552.74      528.81     73.35 o 
   6   8   8      354.23      160.76     70.61 o 
   7   8   8       37.71      -17.63     87.35 o 
  -8   9   8        0.10       32.76     49.41 o 
  -7   9   8        0.54       81.19     47.62 o 
  -6   9   8       13.11       70.13     42.20 o 
  -5   9   8      410.06      467.42     60.89 o 
  -4   9   8       72.04      -30.33     31.55 o 
  -3   9   8      414.03      362.58     42.39 o 
  -2   9   8      832.07      865.25     66.19 o 
  -1   9   8       10.54       25.19     27.24 o 
   0   9   8      337.52      329.59     35.51 o 
   1   9   8      113.09      150.27     26.29 o 
   2   9   8     6020.05     5378.96    303.30 o 
   3   9   8      421.71      360.31     92.17 o 
   4   9   8       44.37       25.64     47.08 o 
   5   9   8      127.63      121.14     48.95 o 
   6   9   8        3.92       56.60     55.47 o 
   7   9   8       21.56       82.49     75.72 o 
  -8  10   8       17.28        3.05     49.60 o 
  -7  10   8      247.48      265.89     60.68 o 
  -6  10   8      101.87       73.42     43.84 o 
  -5  10   8       21.02       25.17     36.82 o 
  -4  10   8      215.83      198.35     44.36 o 
  -3  10   8        0.56       -2.38     25.62 o 
  -2  10   8      330.85      268.03     41.48 o 
  -1  10   8       78.37       86.59     31.84 o 
   0  10   8      101.32      109.43     36.69 o 
   1  10   8      998.08      985.27     75.09 o 
   2  10   8       12.16       44.71     45.08 o 
   3  10   8      176.31      102.57     53.29 o 
   4  10   8        4.43       23.51     46.69 o 
   5  10   8      804.70      790.56    128.12 o 
   6  10   8      695.39      378.79    154.19 o 
   7  10   8      120.33      105.22    145.51 o 
  -7  11   8        1.66      -22.06     47.40 o 
  -6  11   8       22.86       75.85     45.44 o 
  -5  11   8       18.64      -55.96     50.00 o 
  -4  11   8      523.59      450.18     63.10 o 
  -3  11   8      203.71      254.93     47.09 o 
  -2  11   8      195.43      138.75     42.68 o 
  -1  11   8        1.43       -5.45     28.84 o 
   0  11   8        7.60       15.99     31.22 o 
   1  11   8     1224.24     1032.82     75.30 o 
   2  11   8      164.59      285.51     62.60 o 
   3  11   8      162.66      118.07     53.15 o 
   4  11   8      112.02       80.47     54.21 o 
   5  11   8      266.34      238.86     63.49 o 
   6  11   8       39.16       17.57     52.05 o 
   7  11   8       65.57      -11.26    135.10 o 
  -7  12   8       43.81       76.42     51.42 o 
  -6  12   8        4.77       10.11     43.01 o 
  -5  12   8      184.00      169.38     48.57 o 
  -4  12   8      234.00      268.38     57.19 o 
  -3  12   8        6.59       30.73     54.01 o 
  -2  12   8       41.14       87.16     59.64 o 
  -1  12   8      890.48      904.16     71.55 o 
   0  12   8      142.72      134.87     49.81 o 
   1  12   8      273.37      268.11     42.97 o 
   2  12   8      392.26      299.73     64.34 o 
   3  12   8       22.60      149.89     53.47 o 
   4  12   8      223.03      222.82     80.16 o 
   5  12   8        8.99       93.68     56.58 o 
   6  12   8       42.39      117.27     85.78 o 
   7  12   8      122.04      154.90     78.02 o 
  -7  13   8       39.97       69.50     53.12 o 
  -6  13   8      184.26      217.81     55.62 o 
  -5  13   8       80.42      129.87     47.55 o 
  -4  13   8       20.26       35.78     45.43 o 
  -3  13   8        5.41      -27.51     52.97 o 
  -2  13   8       93.62       39.12     54.77 o 
  -1  13   8        9.51      -13.89     36.93 o 
   0  13   8      627.10      545.33     91.24 o 
   1  13   8      284.56      325.55     56.79 o 
   2  13   8       27.01      106.57     55.51 o 
   3  13   8       30.03       52.38     50.21 o 
   4  13   8       46.59       72.53     58.83 o 
   5  13   8        3.18       35.85     51.01 o 
   6  13   8       32.61       33.30     75.95 o 
  -7  14   8       98.18      104.60     64.71 o 
  -6  14   8      249.07      206.92     56.54 o 
  -5  14   8       15.64      -81.62     46.69 o 
  -4  14   8      211.50      144.68     55.64 o 
  -3  14   8       28.20       59.68     60.78 o 
  -2  14   8       49.40       22.06     45.57 o 
  -1  14   8      569.39      664.77    142.13 o 
   0  14   8      136.76      162.54     47.25 o 
   1  14   8      148.92      146.60     38.74 o 
   2  14   8      279.25      150.64     60.66 o 
   3  14   8      182.69      220.36    129.60 o 
   4  14   8        0.90       49.36     54.72 o 
   5  14   8       50.78       41.20     99.25 o 
   6  14   8       19.51      -29.88     66.53 o 
  -6  15   8        0.91       72.80     61.65 o 
  -5  15   8      209.68      208.65     82.27 o 
  -4  15   8       52.86       93.62     49.97 o 
  -3  15   8       12.96       54.98     64.81 o 
  -2  15   8      129.60      117.48     56.06 o 
  -1  15   8      134.10      295.15     89.58 o 
   0  15   8      493.87      532.01    107.72 o 
   1  15   8       60.36       23.10     44.39 o 
   2  15   8       29.61       52.79     53.29 o 
   3  15   8       26.18       61.15     48.46 o 
   4  15   8       14.64       47.11     63.61 o 
   5  15   8       76.72      183.80     75.02 o 
  -6  16   8        1.43      -60.44     56.68 o 
  -5  16   8      183.01      157.13     63.52 o 
  -4  16   8        2.21       54.36     54.77 o 
  -3  16   8      274.31      370.19     74.89 o 
  -2  16   8      112.15      175.56    108.73 o 
  -1  16   8       90.48      112.21     74.76 o 
   0  16   8        2.97        6.58     90.49 o 
   1  16   8      474.20      466.44    100.44 o 
   2  16   8      161.07      104.17     63.34 o 
   3  16   8      633.36      648.89     81.88 o 
   4  16   8       72.72      180.02     73.55 o 
   5  16   8      181.21      243.72    133.71 o 
  -5  17   8       39.19       -4.06     83.94 o 
  -4  17   8       54.13       -4.64     49.95 o 
  -3  17   8       93.13      205.48     66.14 o 
  -2  17   8      513.06      460.48    106.23 o 
  -1  17   8      158.56      168.81     84.69 o 
   0  17   8        2.48       -6.59     71.61 o 
   1  17   8      234.09      210.54    299.57 o 
   2  17   8      416.76      553.41    109.51 o 
   3  17   8      141.27       58.21     47.72 o 
   4  17   8        8.96       61.40     67.66 o 
  -4  18   8        0.00      -26.70     48.23 o 
  -3  18   8        1.19      125.46     81.96 o 
  -2  18   8      165.98      233.39     91.23 o 
  -1  18   8      143.79      118.94     77.04 o 
   0  18   8      141.88      191.43     89.40 o 
   1  18   8      311.09      267.86    115.50 o 
   2  18   8      514.84      389.21    293.14 o 
   3  18   8        0.55       88.97     71.11 o 
   4  18   8      230.56      169.00     77.59 o 
  -4  19   8       17.05       69.70     56.47 o 
  -3  19   8      215.37       95.85     85.13 o 
  -2  19   8        1.77       93.72    123.04 o 
  -1  19   8       19.28      130.23     86.13 o 
   0  19   8       87.21      163.20     87.59 o 
   1  19   8      493.70      343.52    130.74 o 
   2  19   8       74.25       63.47     90.32 o 
   3  19   8        5.50      216.36    132.48 o 
  -3  20   8        4.30       57.06     87.93 o 
  -2  20   8        3.83       10.65     80.25 o 
  -1  20   8      518.08      488.58    125.49 o 
   0  20   8        0.54       40.34     79.63 o 
   1  20   8       10.76       31.46     79.66 o 
   2  20   8       56.79       88.12    120.12 o 
   0  21   8      156.06      162.11    104.89 o 
  -8   1   9       64.99       32.53     47.46 o 
  -7   1   9      186.89      223.97     54.78 o 
  -6   1   9        0.15       -0.06     35.61 o 
  -5   1   9      737.23      759.02     52.04 o 
  -4   1   9       86.12       37.69     24.41 o 
  -3   1   9       83.41      108.37     27.26 o 
  -2   1   9      383.17      361.91     30.17 o 
  -1   1   9      369.88      371.21     28.16 o 
   0   1   9      100.34       83.14     15.40 o 
   1   1   9      460.93      474.62     46.78 o 
   2   1   9      150.74      179.53     69.87 o 
   3   1   9      106.56       73.73    128.54 o 
   4   1   9      136.04      228.86     79.31 o 
   5   1   9        2.87      -16.57     63.37 o 
   6   1   9       12.19      146.96     87.13 o 
   7   1   9      223.86      257.50    148.73 o 
   8   1   9       73.64       50.59    106.00 o 
  -8   2   9       81.78       84.10     49.02 o 
  -7   2   9        2.95       34.25     35.77 o 
  -6   2   9       35.31      108.20     38.15 o 
  -5   2   9      231.78      199.14     40.30 o 
  -4   2   9      404.18      377.43     36.29 o 
  -3   2   9       13.25       30.88     20.96 o 
  -2   2   9      652.27      692.79     38.86 o 
  -1   2   9     1627.61     1647.13     65.80 o 
   0   2   9     1254.94     1342.25     79.59 o 
   1   2   9      236.65      227.80     49.39 o 
   2   2   9      662.75      606.89    106.41 o 
   3   2   9      615.53      632.84    109.94 o 
   4   2   9      233.02      312.21     87.40 o 
   5   2   9        1.49      -33.87     60.11 o 
   6   2   9      485.84      579.61    242.61 o 
   7   2   9       22.15       25.68    123.29 o 
   8   2   9        1.78      131.76    112.38 o 
  -8   3   9       60.85       44.83     53.73 o 
  -7   3   9        0.30       62.91     42.59 o 
  -6   3   9      214.20      230.24     49.95 o 
  -5   3   9      712.56      703.16    116.86 o 
  -4   3   9      156.45      128.23     27.32 o 
  -3   3   9        3.62       42.07     22.25 o 
  -2   3   9       18.19       23.62     15.24 o 
  -1   3   9     1164.32     1201.07     52.78 o 
   0   3   9       84.94       69.26     14.51 o 
   1   3   9       41.04       77.86     32.35 o 
   2   3   9     1403.55     1556.89    128.76 o 
   3   3   9       11.07      -78.71    104.03 o 
   4   3   9        4.16      155.65     73.83 o 
   5   3   9      236.82      264.53    207.43 o 
   6   3   9        0.04       66.05     81.40 o 
   7   3   9      304.38      220.89    105.54 o 
   8   3   9       68.17      169.59    111.75 o 
  -8   4   9      176.64      196.41     84.04 o 
  -7   4   9       26.10       41.55     42.04 o 
  -6   4   9       66.61       88.35     40.87 o 
  -5   4   9      591.00      611.71     67.02 o 
  -4   4   9      358.26      295.50     33.84 o 
  -3   4   9     2036.15     1982.72     94.24 o 
  -2   4   9       25.37       32.70     16.42 o 
  -1   4   9        0.17        3.82     14.98 o 
   0   4   9      453.54      386.44     29.45 o 
   1   4   9       86.46       95.24     18.42 o 
   2   4   9     5322.43     5273.81    346.72 o 
   3   4   9       68.41       31.54     44.21 o 
   4   4   9       37.50       93.85     68.27 o 
   5   4   9        0.16      -44.89     62.51 o 
   6   4   9        0.41      -21.65     76.18 o 
   7   4   9      310.10      131.13    122.11 o 
   8   4   9      586.29      579.63    182.29 o 
  -8   5   9       65.65       41.48     50.26 o 
  -7   5   9       31.47       41.93     42.17 o 
  -6   5   9      504.54      553.39     68.50 o 
  -5   5   9     1664.74     1507.46    111.23 o 
  -4   5   9       32.87       91.42     27.75 o 
  -3   5   9      155.87      184.63     32.18 o 
  -2   5   9       19.24       48.93     21.03 o 
  -1   5   9      108.23      134.48     23.59 o 
   0   5   9      259.96      257.55     26.78 o 
   1   5   9      288.19      237.43     47.24 o 
   2   5   9     4536.76     4378.35    292.02 o 
   3   5   9      471.45      420.50     66.38 o 
   4   5   9       39.03       82.05     94.72 o 
   5   5   9      379.01      362.82     77.44 o 
   6   5   9       55.13      -31.54    100.90 o 
   7   5   9      499.67      346.73    168.37 o 
  -8   6   9        8.22      -47.75     46.84 o 
  -7   6   9       48.57       44.17     43.45 o 
  -6   6   9      268.26      251.63     52.95 o 
  -5   6   9      128.92      147.11     43.08 o 
  -4   6   9     1284.76     1365.90     77.14 o 
  -3   6   9       67.38       47.43     32.55 o 
  -2   6   9     1255.70     1362.17     71.19 o 
  -1   6   9      122.96      102.82     20.63 o 
   0   6   9     2276.23     2409.80    116.93 o 
   1   6   9       19.59       30.22     31.49 o 
   2   6   9     2038.47     1740.66    144.98 o 
   3   6   9       41.73       79.88     43.90 o 
   4   6   9       31.82       44.10     69.97 o 
   5   6   9        0.89       66.61     61.11 o 
   6   6   9      445.33      197.51     93.28 o 
   7   6   9      344.70      302.61    152.20 o 
  -8   7   9       31.97      -34.56     46.92 o 
  -7   7   9      139.09      139.65     50.73 o 
  -6   7   9      212.40      142.35     56.53 o 
  -5   7   9      763.99      586.32     68.44 o 
  -4   7   9      244.98      239.96     56.54 o 
  -3   7   9        0.81      -10.79     24.15 o 
  -2   7   9        2.97       15.35     23.07 o 
  -1   7   9      987.65     1066.69     59.62 o 
   0   7   9      111.02      132.21     25.96 o 
   1   7   9     3150.57     2733.13    166.93 o 
   2   7   9      804.02      939.06     98.40 o 
   3   7   9       61.84      147.47     51.97 o 
   4   7   9      311.49      166.21     61.77 o 
   5   7   9       12.31       92.04     61.59 o 
   6   7   9      475.16      321.38    275.75 o 
   7   7   9       19.69      -51.13    147.97 o 
  -8   8   9       12.24      -26.17     50.45 o 
  -7   8   9       48.44       41.88     47.50 o 
  -6   8   9        1.38      -31.85     36.72 o 
  -5   8   9      339.65      443.69     67.09 o 
  -4   8   9      775.37      682.06     79.17 o 
  -3   8   9      468.39      491.39     48.63 o 
  -2   8   9       23.82       15.93     23.87 o 
  -1   8   9       12.07       72.56     26.11 o 
   0   8   9        3.49       36.22     23.86 o 
   1   8   9     1049.94     1040.02    104.76 o 
   2   8   9      143.12      171.05    113.22 o 
   3   8   9      542.84      437.77     72.15 o 
   4   8   9      561.16      462.26     87.87 o 
   5   8   9      143.65      233.56     71.79 o 
   6   8   9       15.74       83.87     75.44 o 
   7   8   9        2.34      110.21     95.80 o 
  -8   9   9        0.04       64.98     56.88 o 
  -7   9   9       54.13      145.81     53.27 o 
  -6   9   9      130.77      152.49     64.03 o 
  -5   9   9      295.05      162.02     72.10 o 
  -4   9   9      372.84      481.73     60.97 o 
  -3   9   9       72.04       93.86     29.49 o 
  -2   9   9      427.52      496.94     68.68 o 
  -1   9   9       28.30       36.65     34.77 o 
   0   9   9      968.08      993.37     66.07 o 
   1   9   9     4956.18     4350.52    292.50 o 
   2   9   9      903.02      978.64    110.15 o 
   3   9   9        8.56       54.86     52.00 o 
   4   9   9      441.23      453.41     77.02 o 
   5   9   9      321.37      368.74    132.18 o 
   6   9   9       89.07      112.80     70.63 o 
   7   9   9       73.88      223.98    107.22 o 
  -7  10   9      127.85      189.67     56.77 o 
  -6  10   9       13.80       98.20     46.41 o 
  -5  10   9        1.44       54.07     41.05 o 
  -4  10   9      210.48      234.20     49.65 o 
  -3  10   9        4.46        3.31     27.29 o 
  -2  10   9       65.70       84.70     38.32 o 
  -1  10   9      970.78     1090.08     88.22 o 
   0  10   9        1.51       48.30     31.26 o 
   1  10   9     1045.03     1251.34    174.35 o 
   2  10   9       65.34       78.81     51.18 o 
   3  10   9        4.36      105.48     53.12 o 
   4  10   9     1234.92      956.75    271.10 o 
   5  10   9      199.46      276.43     70.95 o 
   6  10   9       57.28       -0.73     68.90 o 
   7  10   9      292.33      492.54    132.77 o 
  -7  11   9       40.54       90.04     54.88 o 
  -6  11   9      335.50      488.77     71.29 o 
  -5  11   9      147.43      199.75     51.08 o 
  -4  11   9      566.94      479.45     76.67 o 
  -3  11   9      219.05      201.89     73.98 o 
  -2  11   9        1.26       -8.71     35.38 o 
  -1  11   9     1526.99     1489.06    125.82 o 
   0  11   9        0.16       40.30     32.50 o 
   1  11   9      196.01      184.13     60.03 o 
   2  11   9      443.86      395.46     73.11 o 
   3  11   9      257.11      297.80    134.20 o 
   4  11   9       24.25       74.77     55.48 o 
   5  11   9      249.12      241.10     72.20 o 
   6  11   9      333.91      357.75    122.23 o 
  -7  12   9       32.69      109.91     57.27 o 
  -6  12   9      528.23      461.13     87.38 o 
  -5  12   9       11.08       41.53     39.82 o 
  -4  12   9      294.88      347.29     55.74 o 
  -3  12   9       60.18        7.27     33.14 o 
  -2  12   9      451.12      534.70     66.29 o 
  -1  12   9      150.78      148.24     46.50 o 
   0  12   9       98.33      123.48     36.45 o 
   1  12   9     1207.63     1095.14    220.24 o 
   2  12   9     1281.71     1231.53    277.19 o 
   3  12   9      312.67      192.38    100.73 o 
   4  12   9      695.27      538.51    102.33 o 
   5  12   9       89.74       32.59     59.51 o 
   6  12   9       24.73       35.30     71.35 o 
  -6  13   9        4.21       38.69     48.20 o 
  -5  13   9        1.76       36.28     43.91 o 
  -4  13   9     1095.54     1128.11    172.22 o 
  -3  13   9      225.03      160.31     57.73 o 
  -2  13   9      337.30      270.37    121.47 o 
  -1  13   9      490.73      684.09     94.03 o 
   0  13   9      140.91      109.02     42.77 o 
   1  13   9      863.45      685.58     89.62 o 
   2  13   9       12.46       29.05     67.63 o 
   3  13   9       42.19       16.29     57.13 o 
   4  13   9        9.30       13.52     54.65 o 
   5  13   9        8.24       -0.54     59.92 o 
   6  13   9      102.79       63.17     87.33 o 
  -6  14   9       67.10      106.21     58.02 o 
  -5  14   9       10.03       46.49     52.01 o 
  -4  14   9       54.64       67.20     53.88 o 
  -3  14   9       91.74       39.80     88.80 o 
  -2  14   9      247.81      376.69     95.96 o 
  -1  14   9      186.01       90.33    146.82 o 
   0  14   9       48.84       32.41     65.70 o 
   1  14   9     1175.86     1271.41    265.48 o 
   2  14   9       60.17       39.79     52.42 o 
   3  14   9        6.20       43.62     54.57 o 
   4  14   9     2088.87     1898.88    333.31 o 
   5  14   9      477.14      449.10    104.84 o 
  -6  15   9        7.55       15.67     58.53 o 
  -5  15   9        0.79       34.32     56.17 o 
  -4  15   9      623.22      471.37    126.29 o 
  -3  15   9       17.41      -11.66     59.09 o 
  -2  15   9      112.90      136.05     78.70 o 
  -1  15   9      249.35      196.21     86.81 o 
   0  15   9      475.83      381.21    100.80 o 
   1  15   9      408.17      461.09    104.00 o 
   2  15   9       18.17      111.33     60.87 o 
   3  15   9      231.60      220.43     71.60 o 
   4  15   9       91.94      176.45     70.81 o 
   5  15   9      244.35      227.76    119.90 o 
  -5  16   9       31.35       62.87     60.45 o 
  -4  16   9       21.33      104.72     57.23 o 
  -3  16   9      253.30      305.79     89.58 o 
  -2  16   9     1418.80     1085.43    158.67 o 
  -1  16   9      279.59      233.25     84.57 o 
   0  16   9       13.19        1.58     69.20 o 
   1  16   9       51.36      102.03     73.80 o 
   2  16   9      848.67      819.23    164.67 o 
   3  16   9      193.42      170.54     59.62 o 
   4  16   9       90.41       36.46     54.70 o 
  -4  17   9       46.79       69.85     60.32 o 
  -3  17   9       53.83       27.57     72.16 o 
  -2  17   9      181.36      314.65    175.99 o 
  -1  17   9      678.91      834.50    238.97 o 
   0  17   9       27.53      178.35    134.55 o 
   1  17   9       36.81      104.90     85.11 o 
   2  17   9        6.37       68.15     71.89 o 
   3  17   9      175.11      136.25     60.89 o 
   4  17   9      124.78       11.77     73.86 o 
  -4  18   9       64.52      106.50     66.47 o 
  -3  18   9      219.55      300.80     99.21 o 
  -2  18   9        0.30       33.59     74.37 o 
  -1  18   9      359.11      227.29    132.35 o 
   0  18   9      497.49      578.84    126.46 o 
   1  18   9        4.69      -33.79     69.18 o 
   2  18   9        1.24      120.79     77.27 o 
   3  18   9       47.31      -23.11     96.92 o 
  -3  19   9       41.33       67.62     95.23 o 
  -2  19   9      267.97      252.97     94.70 o 
  -1  19   9        0.47      108.23     90.91 o 
   0  19   9      143.07      150.51     88.51 o 
   1  19   9       85.62      212.35     92.69 o 
   2  19   9        0.05       51.10     84.87 o 
  -1  20   9      363.02      158.78     98.27 o 
   0  20   9      584.14      600.50    320.53 o 
  -8   0  10      200.54      189.49     85.65 o 
  -7   0  10      133.11      172.49     76.74 o 
  -6   0  10       21.46       37.93     45.40 o 
  -5   0  10      460.46      421.26     68.69 o 
  -4   0  10      323.00      346.36     54.16 o 
  -3   0  10     1854.98     1813.32    240.55 o 
  -2   0  10      708.17      690.20     67.35 o 
  -1   0  10     3075.96     3137.15    180.82 o 
   0   0  10        7.56       17.34     32.27 o 
   1   0  10     6480.64     6631.27    760.49 o 
   2   0  10     1066.35     1175.19    206.97 o 
   3   0  10     1486.55     1273.55    222.97 o 
   4   0  10      523.64      499.35    144.67 o 
   5   0  10       14.42       21.25    102.26 o 
   6   0  10        1.54      -23.45    110.21 o 
   7   0  10      718.50      877.73    227.96 o 
  -8   1  10        1.14       12.02     48.49 o 
  -7   1  10      605.80      620.07     77.46 o 
  -6   1  10      122.10       82.63     38.32 o 
  -5   1  10      245.64      206.00     40.46 o 
  -4   1  10       45.70       46.43     27.12 o 
  -3   1  10      305.80      343.84     50.91 o 
  -2   1  10      143.39      172.96     25.24 o 
  -1   1  10      219.36      262.66     25.28 o 
   0   1  10      474.92      514.78     81.80 o 
   1   1  10     1663.94     1863.47    146.37 o 
   2   1  10      698.56      790.38    149.58 o 
   3   1  10      354.05      334.21     87.65 o 
   4   1  10     1600.99     2129.90    223.58 o 
   5   1  10        0.58       53.62     72.33 o 
   6   1  10      478.57      473.42    125.75 o 
   7   1  10       17.00       41.38    161.47 o 
  -8   2  10        4.18       49.77     57.31 o 
  -7   2  10      248.04      289.39     56.34 o 
  -6   2  10       21.76       91.23     41.37 o 
  -5   2  10     1542.64     1696.08    118.50 o 
  -4   2  10      184.28      161.12     30.19 o 
  -3   2  10     1337.13     1463.57     72.49 o 
  -2   2  10     1982.56     2064.43     82.14 o 
  -1   2  10      778.14      780.70     59.94 o 
   0   2  10      202.92      339.26    105.59 o 
   1   2  10      567.35      682.83     61.42 o 
   2   2  10       38.87       23.25     68.40 o 
   3   2  10      494.47      159.48     75.77 o 
   4   2  10      154.02      148.65     73.21 o 
   5   2  10       16.26       27.42     73.23 o 
   6   2  10      916.97      883.86    185.64 o 
   7   2  10        0.46       74.96     93.89 o 
  -8   3  10       38.03       93.06     59.53 o 
  -7   3  10       44.10      171.76     52.57 o 
  -6   3  10      317.31      290.00     53.59 o 
  -5   3  10      404.25      456.32     60.56 o 
  -4   3  10      186.75      106.30     29.29 o 
  -3   3  10      135.71      130.12     38.82 o 
  -2   3  10      813.08      775.18     43.68 o 
  -1   3  10       36.17       55.31     21.96 o 
   0   3  10       75.56       65.35     38.93 o 
   1   3  10     1452.44     1660.77    138.63 o 
   2   3  10      203.15      126.37     71.25 o 
   3   3  10      332.70      527.54    104.54 o 
   4   3  10      238.51      361.72     95.17 o 
   5   3  10      295.08      574.35    155.46 o 
   6   3  10      203.72      128.31     92.43 o 
   7   3  10       81.24      158.39     97.60 o 
  -8   4  10      110.34      152.76     63.51 o 
  -7   4  10       12.56       79.26     45.66 o 
  -6   4  10       36.02       40.97     44.16 o 
  -5   4  10      249.23      208.91     47.07 o 
  -4   4  10        4.43       39.45     27.00 o 
  -3   4  10       72.00       77.43     24.91 o 
  -2   4  10      106.33      153.31     28.35 o 
  -1   4  10      397.88      426.48     28.75 o 
   0   4  10        0.46       89.48     60.95 o 
   1   4  10      318.64      521.30     99.24 o 
   2   4  10       31.19       45.48     43.21 o 
   3   4  10      313.19      317.03    110.09 o 
   4   4  10       16.54       32.52     67.40 o 
   5   4  10      240.24      203.76     88.64 o 
   6   4  10       75.93       24.52    103.82 o 
   7   4  10       18.36       41.55    161.72 o 
  -8   5  10        0.12       42.19     50.16 o 
  -7   5  10      225.84      365.24     95.78 o 
  -6   5  10        0.10       18.47     39.70 o 
  -5   5  10        3.22       63.51     38.78 o 
  -4   5  10      382.21      479.36     49.20 o 
  -3   5  10      923.39     1042.88     58.75 o 
  -2   5  10       12.33        8.05     21.12 o 
  -1   5  10      150.66      182.69     20.32 o 
   0   5  10     3817.84     3523.46    305.74 o 
   1   5  10      139.54      112.60     51.41 o 
   2   5  10      871.79      942.14     97.93 o 
   3   5  10        0.09       94.81     68.85 o 
   4   5  10     1190.76     1442.48    175.61 o 
   5   5  10        2.88        5.59     97.43 o 
   6   5  10        0.15       -4.66    102.85 o 
   7   5  10      254.80      155.17    209.59 o 
  -8   6  10      132.51      181.47     57.76 o 
  -7   6  10        8.08       31.30     43.96 o 
  -6   6  10       91.63       97.05     45.03 o 
  -5   6  10      142.87      214.02     54.63 o 
  -4   6  10       14.19       62.29     29.99 o 
  -3   6  10      162.45      140.46     29.73 o 
  -2   6  10        0.02        5.93     22.03 o 
  -1   6  10      106.40       85.45     26.09 o 
   0   6  10      648.73      695.35    143.61 o 
   1   6  10      271.62      451.84     70.04 o 
   2   6  10      800.25      874.00    106.64 o 
   3   6  10      402.12      483.39     72.52 o 
   4   6  10      115.72       78.35    236.00 o 
   5   6  10      837.09      973.32    149.61 o 
   6   6  10        0.35      142.70     87.43 o 
   7   6  10       79.30      129.16     98.82 o 
  -8   7  10       15.24       22.18     52.76 o 
  -7   7  10      180.38      174.25     55.09 o 
  -6   7  10        4.74       12.85     42.76 o 
  -5   7  10       83.02       76.22     40.82 o 
  -4   7  10      203.53      175.07     43.00 o 
  -3   7  10       26.54       35.22     27.34 o 
  -2   7  10      321.44      291.05     40.67 o 
  -1   7  10     1194.45     1540.18    110.47 o 
   0   7  10     1377.84     1431.03    128.57 o 
   1   7  10       93.63       64.43     38.27 o 
   2   7  10        1.87        0.87     42.62 o 
   3   7  10      234.25      216.61     86.89 o 
   4   7  10      410.80      320.17     97.51 o 
   5   7  10      207.79      259.10     75.43 o 
   6   7  10       23.04       41.71     81.57 o 
   7   7  10      114.66      189.17    107.43 o 
  -7   8  10        0.00       11.12     46.61 o 
  -6   8  10      404.22      435.23     70.08 o 
  -5   8  10       16.64       48.95     40.71 o 
  -4   8  10      482.50      531.01     66.04 o 
  -3   8  10       51.34       73.49     31.51 o 
  -2   8  10       44.69       18.69     26.20 o 
  -1   8  10       22.42       29.03     33.21 o 
   0   8  10      111.50      263.45     61.29 o 
   1   8  10      197.65      198.36     74.93 o 
   2   8  10      909.32     1026.49    105.70 o 
   3   8  10        3.13       -7.65     46.68 o 
   4   8  10      396.91      340.75    153.72 o 
   5   8  10      250.31      230.90     98.87 o 
   6   8  10      241.78      306.76    102.25 o 
  -7   9  10       92.96      108.74     53.42 o 
  -6   9  10      130.63       95.21     48.72 o 
  -5   9  10      334.56      369.87    105.55 o 
  -4   9  10      165.07      206.36     48.76 o 
  -3   9  10       78.18      132.50     33.48 o 
  -2   9  10       75.01       65.20     29.84 o 
  -1   9  10     1624.77     1903.36    140.24 o 
   0   9  10     3695.32     3855.56    303.18 o 
   1   9  10        3.50       16.56     43.50 o 
   2   9  10      220.56      271.42     61.40 o 
   3   9  10        8.83       31.38     46.90 o 
   4   9  10       28.90       36.19     55.19 o 
   5   9  10        0.28       10.89     78.30 o 
   6   9  10        0.32      -75.75     76.98 o 
  -7  10  10      209.29      130.14     55.32 o 
  -6  10  10       41.43      118.06     47.46 o 
  -5  10  10       31.04       57.28     44.13 o 
  -4  10  10       58.32       83.21     48.81 o 
  -3  10  10      506.10      481.67     72.67 o 
  -2  10  10       71.27       69.25     38.36 o 
  -1  10  10      300.85      324.79     63.03 o 
   0  10  10      136.25      136.85     81.16 o 
   1  10  10       24.91        0.00     43.18 o 
   2  10  10      934.47      901.66    101.76 o 
   3  10  10      158.18      170.40     92.18 o 
   4  10  10       47.54       95.84     57.16 o 
   5  10  10      735.54      746.97    281.04 o 
   6  10  10      297.12      143.87     93.13 o 
  -7  11  10       35.21       44.38     54.23 o 
  -6  11  10        0.28        1.32     44.28 o 
  -5  11  10      205.63      237.18     56.47 o 
  -4  11  10       67.15       24.57     41.09 o 
  -3  11  10        8.08       23.20     39.85 o 
  -2  11  10      404.59      403.89     74.94 o 
  -1  11  10        0.55       79.57     39.94 o 
   0  11  10       28.87      138.51     53.92 o 
   1  11  10      412.17      459.55     79.96 o 
   2  11  10       21.82       61.60     53.87 o 
   3  11  10        2.87       57.71     67.06 o 
   4  11  10       28.48       97.10     57.18 o 
   5  11  10      199.22      186.36    105.22 o 
   6  11  10       37.79       53.74     91.69 o 
  -6  12  10        8.49       49.05     49.84 o 
  -5  12  10        6.25       14.08     42.12 o 
  -4  12  10       13.33       35.58     41.14 o 
  -3  12  10        0.04        6.95     36.43 o 
  -2  12  10      413.61      271.13    131.63 o 
  -1  12  10        7.97       65.67     68.30 o 
   0  12  10       25.69       -9.36     56.06 o 
   1  12  10      134.56      106.70     59.57 o 
   2  12  10      533.77      510.45     85.57 o 
   3  12  10      114.81      160.85     71.74 o 
   4  12  10       14.99       92.57     59.83 o 
   5  12  10       37.37       88.45     62.74 o 
  -6  13  10       53.88      119.46     76.22 o 
  -5  13  10        6.36       40.97     43.50 o 
  -4  13  10       17.24       59.04     42.33 o 
  -3  13  10       13.63      -41.28     55.05 o 
  -2  13  10       94.74       76.67     66.93 o 
  -1  13  10      309.19      214.49     86.31 o 
   0  13  10       47.66       21.19    159.61 o 
   1  13  10       35.70       31.83     55.37 o 
   2  13  10      515.09      275.24     72.18 o 
   3  13  10      479.03      470.97    153.23 o 
   4  13  10       47.33       45.54     57.06 o 
   5  13  10       64.12      198.59     75.69 o 
  -5  14  10        7.44       71.05     58.71 o 
  -4  14  10      434.72      449.54    107.81 o 
  -3  14  10       18.74      -24.50     91.55 o 
  -2  14  10       14.53      -11.59     64.39 o 
  -1  14  10       86.14       80.88     72.14 o 
   0  14  10       71.54      110.29     72.51 o 
   1  14  10        1.55       64.79     68.56 o 
   2  14  10       93.41       79.38     62.37 o 
   3  14  10      115.77      165.77     63.71 o 
   4  14  10       10.63       81.47     59.55 o 
   5  14  10        1.51       56.82     70.44 o 
  -5  15  10        1.02       35.42     59.56 o 
  -4  15  10       36.13      143.78     64.56 o 
  -3  15  10       10.73       43.62    160.54 o 
  -2  15  10      274.26      164.37    156.26 o 
  -1  15  10      137.22       85.39     73.40 o 
   0  15  10        0.01       -6.67     60.36 o 
   1  15  10       97.11      125.33     82.22 o 
   2  15  10      182.40      162.64     68.92 o 
   3  15  10       76.30      -19.13     59.08 o 
   4  15  10       33.94      104.64     68.82 o 
  -4  16  10      573.39      443.26    188.81 o 
  -3  16  10       36.57      116.36     65.25 o 
  -2  16  10       87.65      130.67     87.52 o 
  -1  16  10        0.50      -43.29     68.92 o 
   0  16  10       67.74       58.23     78.80 o 
   1  16  10       48.53       35.98     66.88 o 
   2  16  10      196.49      179.05    166.89 o 
   3  16  10       41.85      157.85     95.67 o 
   4  16  10       55.73       91.44     60.94 o 
  -4  17  10       77.26       83.52     60.86 o 
  -3  17  10       82.22       68.84     77.55 o 
  -2  17  10       13.74       51.39     79.68 o 
  -1  17  10      269.06      247.47    176.07 o 
   0  17  10      242.67      295.18    163.33 o 
   1  17  10       37.45      135.36     88.52 o 
   2  17  10      190.68      296.73     93.22 o 
   3  17  10       15.27      109.11     69.29 o 
  -3  18  10      116.04      127.80     98.36 o 
  -2  18  10       74.57       44.47     78.02 o 
  -1  18  10        0.41      189.33     96.77 o 
   0  18  10      126.64      289.98    171.03 o 
   1  18  10      234.28      213.58     98.11 o 
   2  18  10       35.96      -20.37     72.17 o 
  -1  19  10       93.96       76.79     94.74 o 
   0  19  10      121.74      104.35     90.03 o 
  -8   1  11        8.97       54.15     61.16 o 
  -7   1  11       22.66       13.42     50.99 o 
  -6   1  11       11.75       42.67     47.42 o 
  -5   1  11       13.55       73.35     35.88 o 
  -4   1  11      154.98      114.71     34.01 o 
  -3   1  11      124.17      145.42     31.20 o 
  -2   1  11       38.84       62.08     27.77 o 
  -1   1  11      107.06       88.36     31.58 o 
   0   1  11       33.27       19.74     66.14 o 
   1   1  11       27.22       66.82     64.81 o 
   2   1  11       75.13       61.19    128.96 o 
   3   1  11       76.85       26.99     94.81 o 
   4   1  11       58.21       98.19     70.94 o 
   5   1  11      258.17      381.42    104.40 o 
   6   1  11       12.22      107.20    105.85 o 
   7   1  11      240.66      310.32    121.35 o 
  -8   2  11       27.74      111.77     64.11 o 
  -7   2  11        0.66       15.37     85.59 o 
  -6   2  11       48.08      -23.24     46.38 o 
  -5   2  11       48.01       56.12     40.68 o 
  -4   2  11        5.60       -1.00     26.42 o 
  -3   2  11     1067.35     1035.85     68.28 o 
  -2   2  11        4.35       -3.84     34.65 o 
  -1   2  11     1050.44     1034.63    109.82 o 
   0   2  11       72.86      139.66     43.69 o 
   1   2  11      103.40      137.09     74.12 o 
   2   2  11      103.88      282.43     84.94 o 
   3   2  11        8.58       -0.08     94.17 o 
   4   2  11      318.67      344.04     95.19 o 
   5   2  11      212.79      209.03     93.76 o 
   6   2  11       94.25       65.23    119.95 o 
   7   2  11       33.09       55.23     98.89 o 
  -7   3  11      123.00      143.94     52.09 o 
  -6   3  11       63.57       47.38     42.31 o 
  -5   3  11      123.73      138.13     44.74 o 
  -4   3  11       51.08       36.49     26.34 o 
  -3   3  11      470.40      492.11     40.51 o 
  -2   3  11       35.31       46.59     23.43 o 
  -1   3  11      573.22      706.36     79.94 o 
   0   3  11       13.11        6.21     37.65 o 
   1   3  11      862.73     1146.99    110.70 o 
   2   3  11       30.65      -64.53     53.22 o 
   3   3  11        0.49       75.70     65.05 o 
   4   3  11     1471.73     1590.39    192.31 o 
   5   3  11      117.48      210.67    124.22 o 
   6   3  11      271.78      250.02    104.84 o 
   7   3  11       93.79      174.22    106.86 o 
  -7   4  11        1.78      121.09     55.07 o 
  -6   4  11       35.67       16.95     40.72 o 
  -5   4  11       49.56       94.92     65.54 o 
  -4   4  11     1029.04     1100.84     92.80 o 
  -3   4  11       36.23       58.03     24.60 o 
  -2   4  11      167.93      173.86     29.08 o 
  -1   4  11     1352.30     1549.92    160.71 o 
   0   4  11      386.77      442.50     65.40 o 
   1   4  11     2828.30     2692.02    200.63 o 
   2   4  11        0.24      -14.58     54.54 o 
   3   4  11       30.96       94.55     71.02 o 
   4   4  11       70.13       81.26     99.21 o 
   5   4  11       73.51        1.41     76.36 o 
   6   4  11      190.41      265.11    199.18 o 
  -7   5  11       80.21      145.18     54.09 o 
  -6   5  11       17.19       67.20     44.35 o 
  -5   5  11        5.15        1.73     36.34 o 
  -4   5  11       44.28       28.93     41.31 o 
  -3   5  11       89.15       80.06     26.22 o 
  -2   5  11      379.07      387.06     35.12 o 
  -1   5  11     1201.78     1349.67    115.92 o 
   0   5  11      356.04      288.80     71.44 o 
   1   5  11      138.50      170.23     54.13 o 
   2   5  11        8.79       20.15     58.31 o 
   3   5  11       43.75      -14.14     61.43 o 
   4   5  11     1469.99     1315.03    171.54 o 
   5   5  11      561.97      619.29    126.63 o 
   6   5  11      150.62      244.83    108.01 o 
  -7   6  11       91.86      159.75     54.66 o 
  -6   6  11       61.78       99.36     47.90 o 
  -5   6  11      296.36      229.57     52.74 o 
  -4   6  11       11.46        4.90     57.20 o 
  -3   6  11      785.08      775.95     55.62 o 
  -2   6  11       76.59      143.30     34.42 o 
  -1   6  11     1217.97     1011.03     98.93 o 
   0   6  11       57.79       57.15     38.81 o 
   1   6  11     1275.44     1136.84    112.44 o 
   2   6  11      311.53      331.54     65.56 o 
   3   6  11      146.29      155.99    267.41 o 
   4   6  11       68.32       29.55     70.30 o 
   5   6  11      557.27      679.89    132.23 o 
   6   6  11      297.54       85.95     92.56 o 
  -7   7  11      127.37      179.17     56.11 o 
  -6   7  11      227.73      206.46     52.61 o 
  -5   7  11        0.82        0.96     39.54 o 
  -4   7  11       30.35      103.63     41.19 o 
  -3   7  11       62.23       43.07     27.14 o 
  -2   7  11      114.12       84.92     42.30 o 
  -1   7  11     1075.60     1361.29    177.56 o 
   0   7  11      137.89      149.26     64.70 o 
   1   7  11     1587.53     1489.00    157.83 o 
   2   7  11      104.23       90.05     50.94 o 
   3   7  11       42.56       73.64     70.42 o 
   4   7  11      169.13       46.30     75.02 o 
   5   7  11      387.24      296.80    254.08 o 
   6   7  11      125.81       22.53     91.20 o 
  -7   8  11        9.00      -10.93     50.16 o 
  -6   8  11       17.75       74.05     46.96 o 
  -5   8  11       82.09       96.81     45.58 o 
  -4   8  11      208.85      273.63     53.81 o 
  -3   8  11      315.66      191.38     38.97 o 
  -2   8  11        1.84       10.57     40.60 o 
  -1   8  11      186.95      363.59     61.99 o 
   0   8  11       28.03      142.94     56.06 o 
   1   8  11        7.54        0.35     36.69 o 
   2   8  11        5.18       52.51     49.88 o 
   3   8  11      314.80      296.91     92.36 o 
   4   8  11      295.58      439.54    106.26 o 
   5   8  11       81.02      231.70     98.32 o 
   6   8  11        3.28       88.98    211.16 o 
  -7   9  11        6.69       64.33     53.16 o 
  -6   9  11        2.16       15.60     45.84 o 
  -5   9  11      150.44      101.81     65.42 o 
  -4   9  11       19.88       14.17     39.49 o 
  -3   9  11      537.36      701.16    115.89 o 
  -2   9  11      124.36       -6.84     50.26 o 
  -1   9  11     3211.95     3098.61    288.91 o 
   0   9  11       91.75       83.11     49.10 o 
   1   9  11      380.19      422.37     74.26 o 
   2   9  11      486.68      463.39    144.20 o 
   3   9  11      842.02      865.07    116.23 o 
   4   9  11      271.14      202.11     90.63 o 
   5   9  11      220.60      208.28     92.72 o 
   6   9  11      283.73      279.70    111.63 o 
  -6  10  11        3.57       82.47     49.57 o 
  -5  10  11      303.23      375.22     62.82 o 
  -4  10  11        0.10        4.37     46.05 o 
  -3  10  11       12.93        7.43    132.31 o 
  -2  10  11      115.35       68.51     79.91 o 
  -1  10  11       69.85        0.61     67.68 o 
   0  10  11      282.34      249.84     63.70 o 
   1  10  11       16.84       -1.72     46.19 o 
   2  10  11        7.27       26.70     49.63 o 
   3  10  11      514.72      530.89    105.46 o 
   4  10  11      346.55      204.32    108.27 o 
   5  10  11       36.16      251.41    144.92 o 
  -6  11  11       10.56        0.49     50.79 o 
  -5  11  11      236.08      235.35     72.01 o 
  -4  11  11       27.92        9.14     42.76 o 
  -3  11  11        8.87       48.97     61.53 o 
  -2  11  11     1316.99     1737.16    431.20 o 
  -1  11  11      473.12      548.15    112.05 o 
   0  11  11        2.93       55.54     48.14 o 
   1  11  11       10.70       -1.24     49.00 o 
   2  11  11       39.84       53.76     53.57 o 
   3  11  11       29.75       77.83     53.88 o 
   4  11  11      116.91       79.33     81.18 o 
   5  11  11      166.49      225.73     98.49 o 
  -6  12  11       43.32       97.95     54.76 o 
  -5  12  11      349.12      323.85     63.96 o 
  -4  12  11      132.97       90.28     51.60 o 
  -3  12  11       71.93      106.14     70.44 o 
  -2  12  11        3.10       49.44     61.82 o 
  -1  12  11       77.90       93.86     71.69 o 
   0  12  11      114.57      151.91    111.48 o 
   1  12  11     1237.56     1100.92    287.82 o 
   2  12  11      378.26      375.97     78.40 o 
   3  12  11      395.10      375.96     79.68 o 
   4  12  11      252.99      114.47     58.93 o 
   5  12  11       10.58       93.75     88.70 o 
  -5  13  11      262.50      263.81     62.52 o 
  -4  13  11        8.23      -16.42    100.44 o 
  -3  13  11       72.11      280.48    198.29 o 
  -2  13  11      782.83      860.17    142.89 o 
  -1  13  11      143.89      160.83     83.58 o 
   0  13  11      169.40      132.18     77.04 o 
   1  13  11      160.77      116.86     74.90 o 
   2  13  11       25.70       46.73     60.82 o 
   3  13  11        2.14       34.94     55.18 o 
   4  13  11       16.71       17.10     62.51 o 
  -5  14  11       78.86       48.02     83.76 o 
  -4  14  11      399.86      297.83     96.53 o 
  -3  14  11       17.05       -9.42    100.14 o 
  -2  14  11       62.19      118.90     77.61 o 
  -1  14  11       27.20      -10.90     65.48 o 
   0  14  11      947.16     1162.56    163.86 o 
   1  14  11      216.65      129.55     74.33 o 
   2  14  11       92.53       92.11     65.62 o 
   3  14  11        2.48       20.09     55.72 o 
   4  14  11      392.45      404.09    124.56 o 
  -4  15  11       14.71       39.38     69.08 o 
  -3  15  11       45.71      187.23     68.36 o 
  -2  15  11       96.95       83.80     84.43 o 
  -1  15  11       62.75      106.51     91.51 o 
   0  15  11      122.27      144.80     87.24 o 
   1  15  11       77.97      172.76     83.04 o 
   2  15  11       21.36      120.49     77.30 o 
   3  15  11       20.97       38.59     67.65 o 
  -3  16  11      158.85      161.81     71.17 o 
  -2  16  11      156.43      264.25    101.23 o 
  -1  16  11       97.86       71.24     78.07 o 
   0  16  11       10.47       54.41    108.31 o 
   1  16  11      286.92      209.09    140.90 o 
   2  16  11     1208.88     1452.88    625.31 o 
  -2  17  11       88.69      142.29     92.23 o 
  -1  17  11       48.13       85.94     84.24 o 
   0  17  11        0.01      -50.68     79.70 o 
   1  17  11      276.26      247.76     96.61 o 
  -7   0  12        0.01      -75.17     79.57 o 
  -6   0  12       45.59      156.43     90.74 o 
  -5   0  12     2080.89     2017.89    192.68 o 
  -4   0  12      102.67       89.14     96.46 o 
  -3   0  12      201.51      202.43     62.31 o 
  -2   0  12     1530.58     1422.37    176.37 o 
  -1   0  12      188.74       56.72    103.53 o 
   0   0  12      950.75     1472.82    242.69 o 
   1   0  12     1274.24     1172.56    218.31 o 
   2   0  12      308.91      150.59    109.28 o 
   3   0  12       15.65      -70.77    114.95 o 
   4   0  12      634.52      702.51    183.94 o 
   5   0  12       27.88        3.30    114.28 o 
   6   0  12      563.47      840.74    212.98 o 
  -7   1  12        0.01       31.00     55.14 o 
  -6   1  12        0.19      -49.52     62.23 o 
  -5   1  12      130.12      129.45     47.97 o 
  -4   1  12       52.73       45.82     37.36 o 
  -3   1  12      140.08      105.87     39.34 o 
  -2   1  12      218.62      205.49     42.95 o 
  -1   1  12      324.55      273.66     56.46 o 
   0   1  12      855.68      972.58    136.41 o 
   1   1  12       31.94       74.47     79.19 o 
   2   1  12      149.80      249.19     85.78 o 
   3   1  12     2132.95     2468.00    342.32 o 
   4   1  12        0.04       71.99     73.67 o 
   5   1  12      814.16      762.39    161.21 o 
   6   1  12       31.85      -65.72    207.60 o 
  -7   2  12       55.62      -78.12     49.80 o 
  -6   2  12       23.23        4.28     56.47 o 
  -5   2  12       40.11       23.23     39.02 o 
  -4   2  12       71.09       59.75     37.49 o 
  -3   2  12      860.74      956.81     80.68 o 
  -2   2  12     1470.14     1668.69    113.12 o 
  -1   2  12      280.32      277.83     56.98 o 
   0   2  12       16.56       15.60     63.60 o 
   1   2  12      826.31      752.91    124.23 o 
   2   2  12       99.41      -10.57     68.38 o 
   3   2  12      158.49       94.49     77.25 o 
   4   2  12       25.70      -81.15     65.90 o 
   5   2  12     1060.90      855.48    151.44 o 
   6   2  12       27.17      -95.65    169.00 o 
  -7   3  12       54.96       24.51     54.76 o 
  -6   3  12        8.60       51.47     46.23 o 
  -5   3  12      138.97      148.63     48.70 o 
  -4   3  12        2.86       -3.61     35.97 o 
  -3   3  12      170.80      120.68     40.98 o 
  -2   3  12      432.81      568.14     75.17 o 
  -1   3  12        6.63      -47.98     35.34 o 
   0   3  12      236.37      273.03    134.97 o 
   1   3  12       10.50       91.18     70.64 o 
   2   3  12      456.75      760.64    126.25 o 
   3   3  12      220.23       33.58     71.16 o 
   4   3  12       33.02       63.87     80.45 o 
   5   3  12      422.03      680.07    134.26 o 
   6   3  12      234.25      250.67    104.40 o 
  -7   4  12       76.91       39.33     49.46 o 
  -6   4  12      126.91      203.41     90.41 o 
  -5   4  12       92.37      140.27     47.16 o 
  -4   4  12       74.07       51.55     39.96 o 
  -3   4  12      170.07      137.41     36.83 o 
  -2   4  12      620.68      791.87    119.63 o 
  -1   4  12       42.99      120.09     93.75 o 
   0   4  12      146.37      188.64     53.34 o 
   1   4  12       18.74       17.66     66.59 o 
   2   4  12       10.92       54.52     73.50 o 
   3   4  12       25.33      143.38     82.83 o 
   4   4  12      366.32      475.72    110.36 o 
   5   4  12       17.74       30.56     78.95 o 
   6   4  12       12.89      146.87     99.33 o 
  -7   5  12       20.80       15.10     51.23 o 
  -6   5  12       30.65       99.08     51.19 o 
  -5   5  12       32.23      -11.23     36.94 o 
  -4   5  12      307.77      322.15     56.04 o 
  -3   5  12       52.78       39.16     36.98 o 
  -2   5  12      271.11      467.54     71.64 o 
  -1   5  12     1165.59     1265.59    115.01 o 
   0   5  12      238.73      221.10     62.34 o 
   1   5  12      251.57      184.46     80.66 o 
   2   5  12      411.81      387.58    207.18 o 
   3   5  12      345.94      375.81    100.27 o 
   4   5  12        3.09       12.42     74.10 o 
   5   5  12        0.24      -62.86     87.10 o 
   6   5  12       62.70      -62.28     83.84 o 
  -7   6  12       88.68      157.59     56.39 o 
  -6   6  12       64.32       36.45     46.83 o 
  -5   6  12        1.83       15.00     39.47 o 
  -4   6  12       36.40       31.14     37.44 o 
  -3   6  12        1.66       32.38     34.73 o 
  -2   6  12       48.95       81.78     55.96 o 
  -1   6  12      154.34       93.96     58.28 o 
   0   6  12        3.99      -19.26     34.32 o 
   1   6  12      234.23      242.97     89.72 o 
   2   6  12       28.07      -80.05     59.24 o 
   3   6  12        0.81       66.10     71.19 o 
   4   6  12      795.58      936.30    150.53 o 
   5   6  12        2.31       90.04     82.56 o 
   6   6  12        8.19       19.49     85.80 o 
  -6   7  12        0.41       13.76     46.76 o 
  -5   7  12      240.99      226.55     56.39 o 
  -4   7  12        8.18       -9.62     34.91 o 
  -3   7  12       72.75       61.83     59.59 o 
  -2   7  12     4193.92     4975.72    391.00 o 
  -1   7  12      174.69      225.21     56.35 o 
   0   7  12       88.75        9.60     46.21 o 
   1   7  12       84.30      112.69     81.49 o 
   2   7  12      308.51      406.15    111.14 o 
   3   7  12      245.93      295.97     93.16 o 
   4   7  12       26.58       59.05     80.39 o 
   5   7  12        2.45      -56.38    113.81 o 
  -6   8  12      269.90      282.74    111.78 o 
  -5   8  12      397.67      449.29     69.65 o 
  -4   8  12       48.84       63.35     42.04 o 
  -3   8  12       11.83        3.39     88.20 o 
  -2   8  12       76.98       73.06     57.19 o 
  -1   8  12       17.97       53.62     45.67 o 
   0   8  12       29.42       82.99     52.49 o 
   1   8  12     1146.32     1093.16    117.72 o 
   2   8  12       34.19      137.58     68.93 o 
   3   8  12      104.86       69.14     74.15 o 
   4   8  12       93.48      126.86     87.03 o 
   5   8  12      119.47      123.02     97.67 o 
  -6   9  12        0.57       16.47     48.63 o 
  -5   9  12       63.91       72.61     62.43 o 
  -4   9  12      200.95      267.43     57.54 o 
  -3   9  12      130.80       34.09     66.78 o 
  -2   9  12      125.75      221.48     66.60 o 
  -1   9  12        1.31      -28.60     71.87 o 
   0   9  12      285.89      309.28     91.47 o 
   1   9  12      498.09      519.75    102.47 o 
   2   9  12        0.09       39.88     59.73 o 
   3   9  12       96.57       98.46     79.74 o 
   4   9  12       69.26      121.28     92.99 o 
   5   9  12      369.57      148.52    119.65 o 
  -6  10  12       13.47       84.81     54.45 o 
  -5  10  12        7.13      113.56     63.00 o 
  -4  10  12      128.14      214.49     82.32 o 
  -3  10  12       11.66      217.22     76.70 o 
  -2  10  12       76.75       88.56     58.97 o 
  -1  10  12       99.59      161.52     55.84 o 
   0  10  12        6.76       85.56     54.04 o 
   1  10  12       85.73        7.50     50.05 o 
   2  10  12        1.46       98.45     53.04 o 
   3  10  12       64.60       65.49     75.47 o 
   4  10  12      941.78      928.91    293.39 o 
   5  10  12      297.53      277.16    158.76 o 
  -5  11  12       89.08        2.91     49.90 o 
  -4  11  12      216.62      153.07     75.60 o 
  -3  11  12      154.19      175.05    116.94 o 
  -2  11  12      232.62      210.64     78.54 o 
  -1  11  12      220.29      241.19     94.45 o 
   0  11  12       30.18      139.35     73.47 o 
   1  11  12      198.33      116.31     75.96 o 
   2  11  12       53.09      128.03     62.19 o 
   3  11  12        3.92      192.71     97.44 o 
   4  11  12       54.78      157.52    166.29 o 
  -5  12  12        1.06       36.27     57.80 o 
  -4  12  12       89.57      157.70     98.53 o 
  -3  12  12       28.53      122.39     75.25 o 
  -2  12  12       48.30      -24.55     55.29 o 
  -1  12  12        1.71       29.12     69.13 o 
   0  12  12       19.97       69.03     68.36 o 
   1  12  12      260.73      244.89     76.32 o 
   2  12  12        1.97       86.62     60.93 o 
   3  12  12       77.42      113.87     62.64 o 
   4  12  12       82.68      203.61    116.22 o 
  -4  13  12       86.83       70.55    137.09 o 
  -3  13  12       47.13      154.12     80.44 o 
  -2  13  12       11.47       17.63     57.83 o 
  -1  13  12       41.95      130.70     83.14 o 
   0  13  12        5.75      303.36     92.48 o 
   1  13  12      233.07      238.30    121.39 o 
   2  13  12      350.30      644.32    196.20 o 
   3  13  12       59.68       38.66     67.07 o 
  -4  14  12        7.84       41.13     81.54 o 
  -3  14  12       40.57       20.28     68.57 o 
  -2  14  12        8.33       23.63     56.35 o 
  -1  14  12        0.36      -45.02     70.20 o 
   0  14  12      299.75      439.82    109.56 o 
   1  14  12        4.65       20.37     75.33 o 
   2  14  12        0.70      142.21     82.17 o 
   3  14  12       87.30      151.88     72.12 o 
  -3  15  12       31.88      120.86     65.21 o 
  -2  15  12      311.63      322.49    108.83 o 
  -1  15  12       25.27      -45.54     72.81 o 
   0  15  12       90.28      185.90     92.56 o 
   1  15  12      249.05      200.12     95.56 o 
   2  15  12      102.94       37.85     76.35 o 
  -2  16  12        0.18      -18.77     84.88 o 
  -1  16  12       12.44       34.21     81.05 o 
   0  16  12       64.33      -71.70     79.07 o 
   1  16  12      119.03      134.37     87.44 o 
  -6   1  13       21.07       50.26     55.82 o 
  -5   1  13      113.09      174.89     56.36 o 
  -4   1  13        7.93       27.59     35.56 o 
  -3   1  13       98.51      141.45     53.66 o 
  -2   1  13        3.09      -17.22     40.66 o 
  -1   1  13       18.70       56.74    100.31 o 
   0   1  13        2.02      -11.90     68.36 o 
   1   1  13      232.49      371.77    147.97 o 
   2   1  13       35.02      107.00     75.33 o 
   3   1  13        7.16        8.74     77.60 o 
   4   1  13       76.97       59.47     78.93 o 
   5   1  13       17.59       38.34     82.92 o 
  -6   2  13        0.02      -12.38     56.67 o 
  -5   2  13       14.64       71.84     48.77 o 
  -4   2  13        9.88      -27.99     46.98 o 
  -3   2  13        7.35       27.99     37.79 o 
  -2   2  13      822.07      841.14    121.12 o 
  -1   2  13       58.77       80.21     74.76 o 
   0   2  13        4.45       69.83     74.46 o 
   1   2  13      156.58      229.71     84.13 o 
   2   2  13      125.65      108.92    151.86 o 
   3   2  13      156.04      124.81     85.75 o 
   4   2  13      227.12       41.05    106.15 o 
   5   2  13       77.01      102.29    267.49 o 
  -6   3  13        9.05      121.46     59.32 o 
  -5   3  13        4.44       64.23     48.23 o 
  -4   3  13       22.75      134.88     56.01 o 
  -3   3  13       39.57       69.56     86.96 o 
  -2   3  13      134.80      249.48     61.20 o 
  -1   3  13      200.29      206.30     81.85 o 
   0   3  13      169.90       64.35     73.21 o 
   1   3  13      412.53      576.17    124.52 o 
   2   3  13       61.55      -62.68     65.56 o 
   3   3  13     1008.85      972.49    153.10 o 
   4   3  13      470.57      602.21    131.15 o 
   5   3  13      265.96      265.00    105.34 o 
  -6   4  13      217.98      177.83     62.52 o 
  -5   4  13      551.18      724.84     82.40 o 
  -4   4  13      186.15      261.83     59.64 o 
  -3   4  13       10.10       -8.88     95.44 o 
  -2   4  13      530.50      619.76     82.31 o 
  -1   4  13      197.64      285.83     62.53 o 
   0   4  13      173.69      143.09     77.47 o 
   1   4  13       64.06      111.64     83.08 o 
   2   4  13      102.10      123.18     80.75 o 
   3   4  13       84.07      110.10    106.32 o 
   4   4  13      136.80      136.97     89.88 o 
   5   4  13        3.63       35.83    137.51 o 
  -6   5  13       16.18       65.92     48.17 o 
  -5   5  13      147.80      119.86     67.19 o 
  -4   5  13       41.16       51.29     40.75 o 
  -3   5  13       96.16      118.18     62.95 o 
  -2   5  13        2.16      -10.91     44.09 o 
  -1   5  13       48.30       86.80     69.35 o 
   0   5  13       26.27      170.29     80.75 o 
   1   5  13      312.94      384.79     95.67 o 
   2   5  13       30.52      144.23     80.87 o 
   3   5  13      693.25      616.67    126.29 o 
   4   5  13      556.66      405.38    117.62 o 
   5   5  13      301.29      231.66    108.22 o 
  -6   6  13        4.19       36.89     49.62 o 
  -5   6  13       33.02       50.70     46.91 o 
  -4   6  13        6.70       60.19     43.74 o 
  -3   6  13       15.56       -3.55     60.86 o 
  -2   6  13      952.53      836.35    121.87 o 
  -1   6  13      163.92      209.73     58.87 o 
   0   6  13      100.87       30.53     55.17 o 
   1   6  13      171.66       38.91     69.59 o 
   2   6  13       96.63      117.66    109.20 o 
   3   6  13      323.37      405.12    135.23 o 
   4   6  13      159.36      275.64    132.26 o 
   5   6  13      408.30      334.04    161.30 o 
  -6   7  13       57.16       70.25     52.35 o 
  -5   7  13      303.69      386.65     68.64 o 
  -4   7  13       81.94      183.84     75.44 o 
  -3   7  13     1825.29     1987.46    204.18 o 
  -2   7  13      279.95      332.18     83.36 o 
  -1   7  13      152.04      206.32     78.82 o 
   0   7  13        0.86       25.91     39.76 o 
   1   7  13      475.48      220.48    164.64 o 
   2   7  13       99.62       59.92     99.97 o 
   3   7  13      395.33      381.29    105.98 o 
   4   7  13      947.48     1148.98    257.76 o 
  -5   8  13       37.45       29.62     48.27 o 
  -4   8  13        4.49      210.29     85.34 o 
  -3   8  13       15.33       87.50     85.58 o 
  -2   8  13      643.64      698.02    113.67 o 
  -1   8  13        2.56       -3.05     51.65 o 
   0   8  13       28.84       24.86     35.41 o 
   1   8  13       45.09       79.79     70.41 o 
   2   8  13        0.50       47.63     68.47 o 
   3   8  13      191.48      238.95     93.48 o 
   4   8  13      242.08      233.44    161.26 o 
  -5   9  13       41.92       61.47     55.43 o 
  -4   9  13      136.20       90.00     79.14 o 
  -3   9  13      247.63      300.31     86.26 o 
  -2   9  13      113.53      199.31     73.27 o 
  -1   9  13       89.38      115.93     52.93 o 
   0   9  13      355.06      368.48     61.71 o 
   1   9  13      392.72      459.65     81.88 o 
   2   9  13      136.79      106.09     77.14 o 
   3   9  13      134.50      220.85    134.42 o 
   4   9  13        2.91       13.99     88.86 o 
  -5  10  13      167.92      116.05     85.50 o 
  -4  10  13        1.90      124.86    104.12 o 
  -3  10  13       37.55      -17.73     64.95 o 
  -2  10  13       24.16      132.59     66.63 o 
  -1  10  13      233.40      313.05    101.45 o 
   0  10  13       98.79      214.07     86.32 o 
   1  10  13       14.73       48.34     51.85 o 
   2  10  13      117.22      178.12    116.52 o 
   3  10  13      208.02      112.12     94.68 o 
   4  10  13      174.47       81.12    117.83 o 
  -4  11  13        7.58      -43.73     65.69 o 
  -3  11  13     1474.32     1974.36    436.41 o 
  -2  11  13        9.92       22.21     63.25 o 
  -1  11  13      497.23      662.64    127.08 o 
   0  11  13      178.04      176.50     84.57 o 
   1  11  13        5.11       26.68     95.23 o 
   2  11  13       31.08      133.48     89.04 o 
   3  11  13       22.59       45.77     92.98 o 
  -4  12  13       24.39       62.27    121.39 o 
  -3  12  13       27.18       68.89     73.09 o 
  -2  12  13        1.10        5.98     52.93 o 
  -1  12  13        4.65       95.47     57.83 o 
   0  12  13      588.24      711.83    212.22 o 
   1  12  13       71.67      121.98     87.10 o 
   2  12  13      156.66      160.08     71.36 o 
   3  12  13      195.68      178.38    102.01 o 
  -3  13  13      108.82       42.11     71.57 o 
  -2  13  13       72.62      103.36     62.81 o 
  -1  13  13      150.72      146.40    151.48 o 
   0  13  13       82.99      118.65     92.68 o 
   1  13  13       38.40       31.04    152.16 o 
   2  13  13       17.45       94.33    106.36 o 
  -2  14  13       87.13      159.84     69.50 o 
  -1  14  13      310.43      532.82    128.33 o 
   0  14  13      122.50      110.97     89.54 o 
   1  14  13      255.21      218.68    121.05 o 
  -6   0  14      453.70      661.37    157.62 o 
  -5   0  14       64.63      130.19     97.43 o 
  -4   0  14       48.65       46.65    110.76 o 
  -3   0  14       99.49       83.63    108.27 o 
  -2   0  14        1.23     -104.29     93.28 o 
  -1   0  14     1402.56     2066.46    317.60 o 
   0   0  14      786.12      639.10    175.65 o 
   1   0  14       54.81       52.99    119.44 o 
   2   0  14      448.72      212.39    137.64 o 
   3   0  14      275.50       49.69    107.84 o 
   4   0  14        0.06      -27.34    120.37 o 
  -5   1  14       59.22       10.61     48.29 o 
  -4   1  14        9.12      -11.75     40.31 o 
  -3   1  14       39.36       42.05     49.24 o 
  -2   1  14       56.62       84.38     95.70 o 
  -1   1  14      332.39      339.04    101.72 o 
   0   1  14      378.90      661.24    126.06 o 
   1   1  14       64.83       38.26     78.53 o 
   2   1  14      467.26      781.07    300.89 o 
   3   1  14       29.41       15.46    103.57 o 
   4   1  14     1003.71      903.75    160.82 o 
  -5   2  14       12.23        8.23     49.67 o 
  -4   2  14       53.28       90.94     48.76 o 
  -3   2  14      558.06      587.06     83.86 o 
  -2   2  14      119.61      132.87     82.50 o 
  -1   2  14      130.96      176.62     87.99 o 
   0   2  14       96.86      214.02     90.55 o 
   1   2  14        3.18      -38.22     69.64 o 
   2   2  14       67.03       61.33     82.56 o 
   3   2  14      117.39      160.90     92.10 o 
   4   2  14      297.71      210.51    100.13 o 
  -5   3  14        0.48       38.03     52.34 o 
  -4   3  14      196.90       74.41    132.01 o 
  -3   3  14      223.88      116.96     55.70 o 
  -2   3  14      188.24      241.98     84.61 o 
  -1   3  14      283.57      325.54     96.80 o 
   0   3  14      351.77      497.00    113.50 o 
   1   3  14      533.74      756.70    137.70 o 
   2   3  14       50.19      155.97     88.51 o 
   3   3  14       61.44     -106.13     68.29 o 
   4   3  14      270.44      374.37    112.42 o 
  -5   4  14       40.63        3.94     49.36 o 
  -4   4  14        2.70      -64.54     56.53 o 
  -3   4  14      265.88      287.33     88.67 o 
  -2   4  14        0.98       45.54     47.29 o 
  -1   4  14      180.85      274.36    174.04 o 
   0   4  14      183.22      118.92     86.48 o 
   1   4  14        0.09       48.06    125.11 o 
   2   4  14        0.32      -68.20     73.80 o 
   3   4  14      422.69      485.24    119.65 o 
   4   4  14      127.06      203.53    105.92 o 
  -5   5  14      190.77      294.41     63.63 o 
  -4   5  14      283.67      302.98     91.29 o 
  -3   5  14       14.74       87.29     64.25 o 
  -2   5  14      134.04       88.17     52.88 o 
  -1   5  14        1.89       37.13     77.05 o 
   0   5  14      724.66      775.53    136.51 o 
   1   5  14        5.81       67.14     76.61 o 
   2   5  14      105.56      106.23     83.76 o 
   3   5  14       43.98      -24.74     78.83 o 
   4   5  14       30.65       -1.72     81.49 o 
  -5   6  14      174.84      146.02    166.93 o 
  -4   6  14      135.32       22.07     88.50 o 
  -3   6  14        0.17      -30.73     56.57 o 
  -2   6  14        0.04       99.29    120.29 o 
  -1   6  14       80.10       21.29    122.66 o 
   0   6  14      158.03      129.82     80.47 o 
   1   6  14        0.88       30.82     73.14 o 
   2   6  14       10.46      -29.63     71.82 o 
   3   6  14      653.69      923.31    158.84 o 
   4   6  14       15.55      145.10     99.22 o 
  -5   7  14      183.23      283.96    134.04 o 
  -4   7  14      926.38     1104.27    153.01 o 
  -3   7  14      231.18       90.78    104.29 o 
  -2   7  14      549.50      780.01    146.40 o 
  -1   7  14      126.61      151.93    148.18 o 
   0   7  14       53.84       -1.52     71.01 o 
   1   7  14      192.71      223.68     88.06 o 
   2   7  14       20.53        2.05     69.76 o 
   3   7  14       45.46      144.36    141.91 o 
  -4   8  14       46.88      106.48     74.64 o 
  -3   8  14        0.45       59.57     67.20 o 
  -2   8  14       43.74       38.53     67.93 o 
  -1   8  14        3.38       78.74     57.07 o 
   0   8  14      160.89      148.60     82.60 o 
   1   8  14      197.15      131.61    117.24 o 
   2   8  14      317.73      236.70    127.27 o 
   3   8  14       71.76      121.58     88.63 o 
  -4   9  14      300.65      511.01    190.84 o 
  -3   9  14      302.73      271.60     93.98 o 
  -2   9  14      552.20      671.63    138.91 o 
  -1   9  14        4.55      125.76     60.99 o 
   0   9  14      634.37      576.12    190.97 o 
   1   9  14        2.20      -17.62     68.15 o 
   2   9  14       51.27      189.71    102.00 o 
   3   9  14      134.95      352.77    111.77 o 
  -3  10  14        7.56       47.11     76.25 o 
  -2  10  14        0.13       55.13    122.19 o 
  -1  10  14      279.12      386.64     98.77 o 
   0  10  14       13.25      108.89     59.95 o 
   1  10  14        6.20      -35.92     69.07 o 
   2  10  14       49.37      110.94     88.57 o 
  -3  11  14       12.33       52.37    102.26 o 
  -2  11  14        0.04      -51.52     53.99 o 
  -1  11  14        8.66       21.40     54.65 o 
   0  11  14      206.07      194.26     65.76 o 
   1  11  14        0.42      -43.26    117.75 o 
   2  11  14      101.69       84.34    100.15 o 
  -2  12  14        1.79       66.61     62.13 o 
  -1  12  14        8.26       10.72     55.38 o 
   0  12  14        0.73      206.55     96.82 o 
   1  12  14      180.71      241.11    153.85 o 
  -4   1  15        4.84       16.99     63.44 o 
  -3   1  15        8.21      -11.17     73.37 o 
  -2   1  15        4.48       -6.19     72.75 o 
  -1   1  15        8.38       60.72     79.97 o 
   0   1  15      164.34      175.35    145.60 o 
   1   1  15      106.84      195.65     98.87 o 
   2   1  15        0.40       23.95     89.74 o 
   3   1  15        0.28      -64.74     81.67 o 
  -4   2  15       23.74      101.65     73.71 o 
  -3   2  15      219.04      242.09     90.14 o 
  -2   2  15       32.15      -29.56     72.59 o 
  -1   2  15        5.31       39.42     75.45 o 
   0   2  15        1.59       65.11     83.59 o 
   1   2  15        2.16      -58.72     76.55 o 
   2   2  15      139.20      125.83    149.58 o 
   3   2  15       62.56       92.70     96.79 o 
  -4   3  15       47.87       26.83     80.84 o 
  -3   3  15       33.00      276.13    152.28 o 
  -2   3  15      133.35      230.49    132.48 o 
  -1   3  15        8.01      -36.97     98.24 o 
   0   3  15      191.65      178.90     97.30 o 
   1   3  15      139.55      330.30    104.48 o 
   2   3  15       66.13      235.60    103.44 o 
   3   3  15      457.65      449.37    124.17 o 
  -4   4  15       20.85      -20.06     64.97 o 
  -3   4  15      140.78       39.42     60.17 o 
  -2   4  15      252.94      215.73     92.90 o 
  -1   4  15       55.70      -71.31     71.14 o 
   0   4  15      386.61      405.11    186.44 o 
   1   4  15      377.21      333.40    107.15 o 
   2   4  15      140.43       82.97     86.46 o 
   3   4  15       91.74      124.48    202.06 o 
  -4   5  15        9.70        9.65     75.40 o 
  -3   5  15      107.73       48.18     94.98 o 
  -2   5  15        2.31      225.00    164.56 o 
  -1   5  15       66.85      191.71     95.12 o 
   0   5  15      292.42      362.84    199.10 o 
   1   5  15        4.47      -67.55     72.85 o 
   2   5  15      103.86      129.72     89.52 o 
   3   5  15      686.55      661.20    255.22 o 
  -4   6  15        0.09      -27.68     68.56 o 
  -3   6  15       64.53      133.95     78.18 o 
  -2   6  15       20.23       22.86    135.27 o 
  -1   6  15        5.76       96.66     90.89 o 
   0   6  15       87.12      221.85     94.49 o 
   1   6  15       58.17      137.86     90.58 o 
   2   6  15       72.93       96.15     87.83 o 
  -3   7  15       38.29      -82.86     63.24 o 
  -2   7  15       90.09      107.61     86.98 o 
  -1   7  15        2.09       40.55    147.21 o 
   0   7  15      644.82      841.46    147.16 o 
   1   7  15        5.31      178.74     93.37 o 
   2   7  15       36.17       -6.38     84.23 o 
  -3   8  15      264.25      172.41     90.28 o 
  -2   8  15      158.06      292.29     94.17 o 
  -1   8  15        0.01       75.00    151.27 o 
   0   8  15      222.84      136.37    157.02 o 
   1   8  15        4.13       81.62    151.01 o 
  -2   9  15       86.89       75.12     73.80 o 
  -1   9  15      533.27      701.77    177.72 o 
   0   9  15        2.35       69.33    152.54 o 
   1   9  15        1.22        7.05     77.79 o 
  -3   0  16      389.67      596.95    179.54 o 
  -2   0  16      139.93       13.71    109.54 o 
  -1   0  16       12.72       10.50    117.66 o 
   0   0  16      286.59      270.37    165.40 o 
   1   0  16      430.95      294.24    156.52 o 
  -3   1  16       12.96       14.92    101.11 o 
  -2   1  16       65.14       94.52     90.41 o 
  -1   1  16       10.58        2.16     81.00 o 
   0   1  16       25.17       26.09     85.84 o 
   1   1  16      168.51       84.84    101.66 o 
  -2   2  16      445.34      284.83    100.29 o 
  -1   2  16       27.07      -55.26     81.43 o 
   0   2  16       11.55       66.79     92.83 o 
   1   2  16       58.23       94.08     97.63 o 
  -2   3  16        3.60       92.08     89.73 o 
  -1   3  16      114.25      175.52     93.57 o 
   0   3  16      222.55      372.27    161.51 o 
   1   3  16        4.49     -103.35    129.47 o 
  -2   4  16      200.04      296.78    167.78 o 
  -1   4  16       74.92       39.44    118.00 o 
   0   4  16        5.30      -68.06     82.05 o 
   1   4  16       37.27      137.00     94.24 o 
  -1   5  16      203.62      236.82    103.77 o 
   0   5  16       29.37       79.40    108.99 o 
                                                 
